# Supplementary material for: Correction: CDK1 Is a Synthetic Lethal Target for KRAS Mutant Tumours
Source: PLoS One. 2016 Apr 18;11(4):e0154007. doi: 10.1371/journal.pone.0154007 (PMC4835098; doi:10.1371/journal.pone.0154007)
Supplement: S1 Table — This table lists the genes included in the siRNA library alongside the gene accession number and the median Z scores from three replicate screens for each cell line. (XLSX) [file pone.0154007.s001.xlsx]

## Sheet: Corrected S1 Table
		Gene Symbol	Gene Accession	KRAS_G12D_c23_s1	KRAS_G12D_c23_s2	KRAS_G12D_c27_s1	KRAS_G12D_c27_s2	KRAS_G12S_c63_s1	KRAS_G12S_c63_s2	KRAS_G12S_c64_s1	KRAS_G12S_c64_s2	KRAS_G12V_c3A_s2	KRAS_G12V_c1F_s1	KRAS_G12V_c1F_s2	Neo_s1	Neo_s2	wt_s1	wt_s2
		AAK1	ENSG00000115977	-1.77	-1.72	-2.01	-1.62	-2.2	-1.56	-1.68	-1.52	-1.44	-1.19	-1.18	-1.78	-1.26	-1.59	-1.4
		AATK	ENSG00000181409	-0.14	-0.48	-0.45	-1.23	0.16	0.35	-0.12	-0.04	-0.4	-0.95	-2.17	0.42	-0.64	-0.41	-0.68
		ABL1	ENSG00000097007	0.48	-0.75	-1.14	-1.07	0.31	-0.25	-0.65	-0.55	-0.41	-0.38	-0.88	0.18	-0.65	0.28	0.21
		ABL2	ENSG00000143322	0.26	0.19	0.45	0.27	0.43	0.15	-0.08	0.4	0.22	0.72	0.79	0.77	1.22	0.04	0.56
		ACVR1	ENSG00000115170	-0.36	-0.53	-0.68	-0.52	-0.16	-0.37	0.09	-0.37	-1.5	-0.08	-0.41	-0.07	0.37	-0.07	0.07
		ACVR1B	ENSG00000135503	0.47	0.39	0.08	0.36	0.4	0.73	0.66	0.89	0.37	0.88	0.16	-1.08	0.31	0.37	0.65
		ACVR1C	ENSG00000123612	0.23	0.41	0.34	0.24	0.35	0.67	1.08	0.83	0.54	0.42	0.34	0.61	0.88	0.83	1.21
		ACVR2A	ENSG00000121989	-0.27	0.45	0.56	0.57	-0.3	1.25	0.51	1.14	1.24	0.38	0.68	-0.61	0.94	0.71	1.26
		ACVR2B	ENSG00000114739	1.17	1.03	0.98	1.1	1.13	1.85	1.33	1.3	1.67	0.97	0.81	0.94	1.87	1.38	1.73
		ACVRL1	ENSG00000139567	0.52	0.95	-0.33	-0.03	0.47	1.42	1.42	1.19	1.43	0.81	0.44	0.59	0.99	1.47	1.47
		ADCK1	ENSG00000063761	0.54	-0.42	-0.6	-0.31	0	-0.65	-0.99	-1.02	-0.67	-0.57	-0.62	0.53	0.38	-0.32	-0.21
		ADCK2	ENSG00000133597	-2.31	-1.85	-0.73	-1.73	-1.78	-1.29	-1.96	-1.82	-1.4	-1.71	-1.81	-1.45	-0.89	-1.27	-1.53
		ADCK4	ENSG00000123815	0.23	0.85	1.09	1.73	0.21	0.8	0.46	1.34	1.38	1.22	1.08	0.46	1.19	1.09	1.93
		ADCK5	ENSG00000261694	0.4	-0.24	0.45	0.32	0.75	-0.63	0.27	-0.25	-1.62	-0.42	-0.17	-1.07	-0.31	0.34	0.36
		ADK	ENSG00000156110	-0.19	0.17	0.88	0.69	-0.09	0.2	0.7	0	0.51	0.95	-0.07	0.06	0.32	0.48	-0.19
		ADPGK	ENSG00000159322	0.47	0.49	-0.73	0.37	0.04	-0.08	-0.21	0.12	-0.03	-0.53	-0.09	0.13	0.6	-0.06	0.36
		ADRBK1	ENSG00000173020	-0.95	-0.47	-0.44	-2	-1.19	-0.49	-0.75	-1.42	-0.95	-0.78	-0.36	-0.64	-1.36	-0.89	-1.39
		ADRBK2	ENSG00000100077	0.6	0.75	0.65	1.15	1.04	0.83	0.92	0.92	0.85	0.83	1.18	1.1	1.27	1.02	1.03
		AGK	ENSG00000006530	-0.11	-0.12	0.17	0	-0.97	-0.44	-1.67	-1.23	-0.57	-0.37	-0.52	-1.02	-1.1	-1.57	-1.45
		AK1	ENSG00000106992	-0.39	0.21	-0.69	-0.05	0.32	0.14	0.11	0.41	0.32	0.62	0.82	0.37	0.6	0.24	0.91
		AK3	ENSG00000147853	-0.6	-0.35	-0.05	-0.85	-0.91	-1.27	-0.29	-0.9	-1.12	-0.13	-0.76	-1.39	-1.52	-0.31	-1.34
		AK4	ENSG00000162433	0.37	-0.35	0.3	-0.4	0.61	0.15	0.46	0.12	0.44	0.69	0.77	0.66	0.2	0.14	0.5
		AK5	ENSG00000154027	1.28	1.19	0.94	1.13	1.04	1.23	0.57	1.06	1.41	0.62	0.82	0.73	0.54	0.24	0.53
		AK7	ENSG00000140057	0.8	0.34	1.23	0.96	0.21	-0.75	0.89	0.15	-0.25	1.21	0.69	0.65	1.59	1.83	1.11
		AKT1	ENSG00000142208	0.92	0.81	0.26	0.38	0.19	0.2	0.22	0.46	0.25	0.88	0.58	-0.01	1.11	0.42	0.73
		AKT2	ENSG00000105221	-1.37	-1.39	-4.47	-1.42	-2.01	-2.08	-3.62	-2.32	-1.34	-1.48	-1.11	-0.86	-1.14	-1.5	-1.32
		AKT3	ENSG00000117020	-0.54	-0.43	0.64	-0.01	-0.56	0.13	0.49	0.18	0.66	-0.5	-0.81	-0.9	0.13	-1.1	-0.51
		ALDH18A1	ENSG00000059573	1.8	0.84	0.83	0.89	1.22	0.84	1.09	1	1.25	0.31	0.8	1.21	1.48	0.91	1.33
		ALK	ENSG00000171094	-0.99	-0.59	-1.59	-0.39	-0.77	-0.63	-1.17	-0.4	-0.4	-0.19	-0.59	0.25	0.24	-0.51	-0.31
		ALPK1	ENSG00000073331	-0.11	-0.34	-0.09	-0.48	0.18	-0.24	-0.95	-0.16	-0.41	-2.02	-0.81	-0.53	0.32	-0.62	-0.48
		ALPK2	ENSG00000198796	-0.21	0.59	0.87	0.53	-0.1	0.15	0.24	0.18	0.51	0.16	0.16	0.38	1.02	-0.2	-0.2
		ALPK3	ENSG00000136383	0.61	-0.8	-1.38	-0.04	0.58	0.06	-0.64	-0.09	0.29	-0.07	0.26	0.69	0.36	-0.11	0.07
		AMER1	ENSG00000184675	0.85	0.14	0.67	0.63	0.5	0.32	0.57	0.58	0.42	1.11	0.61	-0.08	-0.46	1.02	0.88
		AMHR2	ENSG00000135409	-0.18	-0.48	-0.39	-0.49	-0.39	-0.22	0.04	-0.34	-0.23	-0.4	0.24	-0.3	-0.08	0.05	-0.11
		ANKK1	ENSG00000170209	0.3	-0.84	0.71	-0.45	-0.01	-0.9	0.19	-1.36	-1.1	-0.67	-0.48	-1.17	-0.73	-0.73	-0.62
		APC	ENSG00000134982	-2.93	-2.04	-2.32	-3.11	-1.46	-2.15	-0.98	-1.78	-2.6	-2.47	-2.76	-1.71	-1.37	-1.43	-1.39
		ARAF	ENSG00000078061	0.57	0.64	0.81	0.76	1.14	1.08	0.6	1.08	1.16	0.51	0.62	1.13	1.35	1.18	1.84
		ATM	ENSG00000149311	-0.06	-0.25	-0.92	-0.14	-0.33	-0.05	-0.92	-0.47	0.08	-0.07	-0.47	0.37	0.03	-0.11	0.51
		ATM	ENSG00000149311	-0.12	-0.85	-0.3	0.07	0.19	-0.65	-0.69	-0.35	-0.29	-0.83	-0.56	0.11	-0.24	0.11	0.54
		ATR	ENSG00000175054	0.01	0.34	0	0.48	0.02	0.84	0.42	0.81	0.72	0.17	-0.41	1.38	1.46	1.2	0.94
		AURKA	ENSG00000087586	-3.22	-2.79	-6	-4.11	-3.27	-3.09	-4.04	-2.82	-2.49	-2	-2.91	-2.43	-1.76	-2.48	-2.26
		AURKB	ENSG00000178999	-1.47	-1.98	0.27	-2.64	-0.57	-1.81	-0.86	-1.56	-1.47	-1.6	-0.78	-0.05	0.38	-0.9	-0.63
		AURKC	ENSG00000105146	-0.04	0.07	-1.01	0.13	-0.23	0.52	-0.35	0.04	0.56	-0.2	0.12	-0.71	-0.02	-0.78	-0.32
		AXL	ENSG00000167601	0.03	0.54	-0.09	0.4	-0.14	0.35	-0.38	0.18	0.35	0.26	0.11	0.15	0.31	0.25	0.2
		BCKDK	ENSG00000103507	-0.04	-0.62	-0.18	-0.57	-0.02	-0.87	-0.28	-0.66	-0.8	-0.38	-0.15	-0.17	-0.68	0.06	-0.34
		BCR	ENSG00000186716	-0.17	0.09	0.12	0.72	-0.48	-0.34	0.31	0.1	0.15	-0.03	-0.15	-0.21	-0.54	-0.07	-0.31
		BLK	ENSG00000136573	0	0.43	0.74	0.18	0.15	-0.15	0.41	0.23	-0.07	0.66	1.12	0.02	-0.3	0.59	0.59
		BLM	ENSG00000197299	-0.26	-0.25	-0.39	-0.75	0.18	0.03	-0.59	-0.88	-0.13	-2.04	-0.67	-0.68	0.05	-0.29	-0.12
		BMP2K	ENSG00000138756	0.19	0.5	0.71	0.55	0.41	0.37	0.97	0.71	0.58	0.59	0.44	0.99	0.41	0.48	0.79
		BMPR1A	ENSG00000107779	-2.24	0.32	0.81	0.15	-2.01	0.04	0.61	0.24	0.39	0.55	0.47	-1.17	0.28	0.01	-0.54
		BMPR1A	ENSG00000107779	0.12	-0.09	0.49	0.57	0.41	-0.02	0.58	0.48	0.43	0.18	0.51	0.43	0.76	-0.2	0.21
		BMPR1B	ENSG00000138696	0.59	0.89	0.56	1.01	0.56	0.68	0.61	0.92	0.51	0.58	0.3	-0.03	0.64	0.06	0.4
		BMPR2	ENSG00000204217	-0.31	-1.15	-1.08	-1.12	-0.21	-1.41	-0.4	-0.96	-1.55	-0.84	-1.26	-0.56	-0.82	-0.22	-0.63
		BMX	ENSG00000102010	-0.59	1.14	0.52	1.3	-0.17	1.8	1.1	1.72	1.42	1.04	0.94	-0.84	1.34	1.56	1.91
		BRAF	ENSG00000157764	-2.19	-2.26	-5.18	-3.92	-2.93	-3.26	-3.59	-2.92	-3.23	-2.77	-2.75	-1.83	-2.26	-2.08	-2.12
		BRCA1	ENSG00000012048	-2.19	-1.66	-1.81	-2.52	-1.71	-1.67	-0.96	-1.22	-1.88	-2.56	-1.55	-0.13	-1.16	-1.61	-1.65
		BRCA2	ENSG00000139618	-0.39	-0.52	-0.42	-1.13	-0.31	-0.54	-0.47	-0.67	-0.92	-0.64	-0.31	-0.7	-0.04	-0.49	-0.29
		BRD2	ENSG00000236227	-0.37	-0.24	-0.35	-0.7	-0.12	-0.58	-0.95	-0.59	-0.24	-1.28	-0.93	-0.34	-0.3	-0.1	0.02
		BRD3	ENSG00000169925	1.34	0.89	0.8	1.09	1.16	1.22	1.17	1.02	1	1.32	1.02	0.58	1.73	0.75	0.85
		BRD4	ENSG00000141867	0.22	-0.09	-0.69	-0.43	-0.55	0.05	-0.9	-0.28	-0.18	-0.86	-0.87	0	-0.37	-0.58	-0.34
		BRDT	ENSG00000137948	0.22	0.99	0.41	0.53	1.12	0.95	1.16	1.15	1.02	0.57	0.61	1.22	1.36	1.04	1.51
		BRIP1	ENSG00000136492	-1.5	-1.1	-0.06	-1.14	-1.55	-1.33	-1.17	-1.54	-1.46	-0.77	-0.69	-2.22	-1.04	-2.88	-2.24
		BRSK1	ENSG00000160469	-0.325	0.03	-0.08	-0.34	0.05	0.03	0.21	0.075	0.02	0.195	0.15	-0.745	0.24	0.29	0.04
		BRSK2	ENSG00000174672	1.2	-0.11	0.63	0.5	0.75	0.23	0.4	-0.03	0	-2.42	-2.34	0.39	-0.29	0.01	-0.53
		BTK	ENSG00000010671	-0.74	-1.48	-2.04	-1.62	-1.48	-0.83	-1.56	-1.29	-0.6	-0.72	-0.81	-0.94	-1.58	-0.91	-0.66
		BUB1	ENSG00000169679	0.62	0.3	-0.54	-0.29	0.43	0.12	0.08	-0.28	-0.48	0.57	-0.25	-0.52	0.54	0.26	0.17
		BUB1B	ENSG00000156970	-2.48	-1.25	-4.04	-2.2	-1.84	-1.48	-1.86	-1.32	-1.49	-2.14	-1.23	-1.2	-0.34	-1.57	-0.68
		BUB1B	ENSG00000156970	-1.4	-1.13	-3.75	-1.79	-1.1	-1.27	-1.86	-0.95	-0.97	-1.62	-1.25	-0.8	-0.07	-0.67	-0.63
		C8orf44-SGK3	ENSG00000270024	-0.33	-0.01	0.18	-0.01	0.34	0.92	0.61	0.58	0.72	-0.39	0.62	0.73	1.5	0.26	0.54
		C9orf96	ENSG00000260489	-1.44	-0.76	-0.91	-0.33	-1.37	-0.83	-0.4	-1.14	-1.42	-1.56	-1.29	-0.81	-0.93	-0.98	-1.07
		CALM1	ENSG00000198668	1.06	0.06	0.71	0	0.69	0.27	0.75	0.08	0.42	-1.26	0.04	-0.25	-0.04	-0.46	-0.22
		CALM2	ENSG00000143933	-0.05	0.2	0.15	0.81	-0.23	0.01	0.74	0.22	0.07	0.15	0.56	0.14	1.04	0.23	0.31
		CALM3	ENSG00000160014	-0.1	-0.54	-0.35	-0.3	1.04	0.76	0.95	0.9	0.49	-0.22	0	0.91	1.06	0.57	0.9
		CAMK1	ENSG00000134072	-2.97	-1.56	-2.52	-1.73	-3.35	-0.84	-1.09	-1.52	-1.34	-1.48	-1.44	-1.84	-0.43	-0.69	-0.28
		CAMK1D	ENSG00000183049	-0.63	-0.43	-1.19	-0.88	-0.84	-0.76	-1.54	-0.67	-0.52	-0.16	-0.77	-0.49	-0.48	-0.73	0.17
		CAMK1G	ENSG00000008118	0.93	0.72	0.17	0.67	0.95	0.46	0.72	0.88	0.8	0.71	0.8	0.62	0.68	1.68	1.21
		CAMK2A	ENSG00000070808	-0.16	0.21	0.55	0.47	-0.21	0.98	0.19	0.37	1.07	0.51	0.05	0.53	0.32	0.27	0.63
		CAMK2B	ENSG00000058404	-0.04	-0.81	-0.16	-0.35	0.63	0.23	0.54	0.48	0.07	0.64	0.25	0.76	1.03	1.51	1.34
		CAMK2D	ENSG00000145349	0.1	0.15	0.23	0.01	0.27	0.69	0.39	0.42	-0.04	-0.26	-0.12	0.32	0.14	0	-0.24
		CAMK2G	ENSG00000148660	0.3	-0.13	-0.27	-0.18	0	-0.31	0.57	0	-0.79	-0.23	-0.36	0.2	0.69	1.45	1.18
		CAMK2N1	ENSG00000162545	0.1	-0.69	-0.2	-0.15	-0.12	-0.28	-0.28	-0.16	-0.3	-0.76	-0.74	-0.5	-1.02	-0.57	-0.44
		CAMK4	ENSG00000152495	0.06	0.52	1.37	0.93	-0.4	0.82	0.42	0.96	0.38	-0.26	0.01	-0.1	0.5	0.14	0.22
		CAMKK1	ENSG00000004660	0.555	0.635	0.07	0.1	0.76	0.865	0.34	0.675	0.495	0.72	0.575	0.94	1.13	0.855	0.91
		CAMKK2	ENSG00000110931	0.27	0.25	0.34	0.22	1.33	1.26	1	1.1	0.7	0.86	0.31	0.83	1.32	0.24	0.25
		CAMKV	ENSG00000164076	-0.28	0.04	-0.24	0.43	-0.13	0.43	-0.62	-0.22	0.35	0.49	0.26	0.49	0.01	-0.19	-0.05
		CASK	ENSG00000147044	-1.57	-1.08	-0.54	-1.51	-1.37	-1.42	-1.3	-1.48	-1.48	-0.4	-0.05	-0.9	-1.64	-1.11	-0.9
		CDADC1	ENSG00000102543	-0.41	-1.21	-1.31	-1.85	-0.85	-1.04	-1.1	-0.78	-0.83	-2.34	-2.05	0.8	-1.24	-0.6	-0.76
		CDC42BPA	ENSG00000143776	0.51	-1.26	-1.17	-0.81	-0.04	-0.8	-0.42	-0.99	-1.37	-0.57	-1.01	0.81	-0.63	0.05	-0.44
		CDC42BPB	ENSG00000198752	1.26	0.55	0.33	0.27	1.39	0.94	0.88	0.4	0.71	0.82	0.39	2.15	-0.04	0.83	0.67
		CDC42BPG	ENSG00000171219	-0.03	-0.08	-1.35	-0.48	-0.15	-0.49	-0.44	-0.48	-0.87	-0.54	-0.23	-0.6	-0.81	-0.47	-0.5
		CDC7	ENSG00000097046	-0.4	-0.84	-0.01	-0.62	-0.73	-1.1	-1.16	-0.88	-0.79	-1.28	-0.88	-0.38	-0.6	-0.62	-0.59
		CDC73	ENSG00000134371	-2.23	-0.97	-3.18	-2.98	-2.09	-1.61	-2.74	-1.98	-0.84	-2.84	-2.05	-0.44	-0.06	-1.42	-0.83
		CDH1	ENSG00000039068	1.17	1.2	1.02	0.94	1.28	1.39	1.05	1.18	1.92	1.54	1.75	1.37	1.29	1.41	1.75
		CDK1	ENSG00000170312	-2.16	-1.41	-7.87	-2.3	-2.11	-3.03	-4.61	-2	-0.98	-1.49	-1.31	-1.28	-0.72	-0.85	-0.74
		CDK10	ENSG00000185324	0.74	1.19	0.43	1.28	1.54	1.01	1.11	1.28	1.2	0.64	1.04	1.7	1.99	2.08	1.58
		CDK11A	ENSG00000008128	-3.39	-3.31	-8.06	-4.84	-3.66	-3.19	-3.92	-3.25	-2.86	-6.06	-3.95	-1.99	-1.29	-1.99	-1.56
		CDK11B	ENSG00000248333	-2.9	-1.54	-2.72	-2.59	-3.17	-0.92	-0.74	-1.34	-1.17	-2.89	-3.14	-1.45	-0.34	-0.91	-0.57
		CDK12	ENSG00000167258	-0.16	0.17	-0.24	-0.21	-0.22	0.16	0.19	0.34	0.08	0.07	-0.15	-0.24	-0.62	0.05	0.35
		CDK13	ENSG00000065883	1.11	0.87	0.78	1	0.75	0.89	0.35	0.7	0.73	-1.11	-1.24	0.71	0.99	-0.06	0.32
		CDK14	ENSG00000058091	0.83	0.63	-0.2	0.7	0.79	0.72	0.35	0.7	1.18	1.01	1.02	0.62	0.67	0.62	0.32
		CDK15	ENSG00000138395	1.22	1.2	1.19	1.14	0.92	1.53	1.72	1.75	1.41	1.19	1.19	1.34	2.59	2.45	2.45
		CDK16	ENSG00000102225	-0.49	-0.37	-0.13	-0.92	-0.13	-0.19	-0.51	-0.42	-0.27	-0.58	-1.2	-0.49	-0.77	-1.24	-1.16
		CDK17	ENSG00000059758	0.36	0	-0.29	-0.27	0.06	1.01	0.35	0.85	0.59	0.49	0.08	-0.67	0.98	0.29	0.66
		CDK18	ENSG00000117266	-2.04	-2.79	-8.77	-4.72	-2.64	-3.79	-4.19	-3.82	-2.35	-4.08	-4.31	0.81	-1.78	-1.51	-1.31
		CDK19	ENSG00000155111	-0.09	0.64	0.27	0.37	0.63	0.48	0.66	0.55	0.25	0.76	0.35	0.8	0.59	0.47	0.42
		CDK2	ENSG00000123374	0.08	0.83	0.61	0.39	0.15	0.62	0.9	0.21	0.18	0.83	0.51	0.02	0.78	0.42	0.99
		CDK20	ENSG00000156345	-0.36	-0.64	-1.31	-0.42	-0.93	-0.42	-1.18	-0.47	-0.65	-0.3	-0.08	-1.15	-1.12	-1.72	-1.22
		CDK3	ENSG00000250506	-0.28	0.2	-0.13	0.3	-0.26	0.35	0.58	0.46	0.06	0.35	0.97	0.06	0.89	1.17	0.98
		CDK4	ENSG00000135446	0	-0.81	-5.96	-2.83	-0.4	-1.8	-2.94	-1.05	-1.15	-1.47	-0.8	-0.18	-0.78	-0.31	0.36
		CDK5	ENSG00000164885	-2	-1.34	-1.88	-1.76	-1.77	-1.75	-1.61	-2.17	-1.58	-1.16	-1.27	-1.42	-1.14	-1.68	-1.35
		CDK5R1	ENSG00000176749	0.97	0.82	0.2	1.03	0.79	0.91	1.04	0.82	0.96	0.74	0.63	1.32	1.51	1.4	1.63
		CDK5R2	ENSG00000171450	-0.89	-0.04	-0.32	0.29	-0.17	0.25	0.28	0.14	0.42	0.28	0.09	-0.35	-0.15	0.43	0.27
		CDK6	ENSG00000105810	0.43	0.04	0.02	0	0.53	-0.79	-0.43	-0.11	-0.17	-0.54	0.15	-0.59	-1.02	-0.61	-0.49
		CDK7	ENSG00000134058	-0.51	0.08	-0.71	0.31	-0.3	0.24	-0.25	-0.03	0.15	0.24	0.21	-0.6	0.01	-1.35	-0.92
		CDK8	ENSG00000132964	1.1	0.96	0.44	0.18	1.03	0.85	0.66	0.94	0.55	0.65	0.41	1.08	1.03	1.44	1.2
		CDK9	ENSG00000136807	0.08	-0.27	-1.97	-0.13	-0.47	-0.44	-0.72	-0.07	-0.08	0.79	0.14	0.22	-0.26	0.66	0.77
		CDKL1	ENSG00000100490	-2.67	-2	-3.58	-2.65	-2.42	-2.53	-2.77	-2.33	-2.32	-1.27	-1.65	-1.42	-1.22	-1.66	-1.3
		CDKL2	ENSG00000138769	0.29	0.65	0.65	0.76	-0.04	0.36	0.02	0.41	0.74	-0.4	-0.46	-0.24	1.12	-0.28	0.16
		CDKL3	ENSG00000006837	0.2	0.31	0.88	0.35	-0.17	-0.55	0.11	-0.41	0.06	0.9	0.3	0.1	0.2	-0.39	-0.03
		CDKL4	ENSG00000205111	-0.14	-1.24	-2.01	-1.34	-0.03	-1.03	-1	-1.01	-0.67	-1.02	-1.48	-0.63	-0.82	-0.62	-0.47
		CDKL5	ENSG00000008086	0.42	-0.78	-1.62	-0.29	0.54	0.41	-0.17	0.14	0.5	0.39	0.07	0.35	0.08	0	-0.16
		CDKN1A	ENSG00000124762	1.91	1.6	1.43	1.72	1.81	1.37	1.39	1.28	1.43	1.31	1.1	1.74	1.42	1.98	1.55
		CDKN1B	ENSG00000111276	-0.85	-0.86	-0.62	-1.03	-0.95	-0.63	-2.03	-0.56	-1.07	-1.3	-1.03	-0.25	-0.4	-1.03	-0.78
		CDKN1C	ENSG00000129757	0.97	1.06	0.42	0.69	1.15	1.37	1.19	1.3	1.32	1.12	1.02	0.78	1.04	1.62	1.72
		CDKN2A	ENSG00000147889	0.53	0.785	0.655	1.125	0.525	1.105	0.575	1.01	1.28	0.755	0.77	0.835	1.22	0.395	1.165
		CDKN2B	ENSG00000147883	1.2	1.88	1.15	1.17	1.5	1.72	1.37	1.45	1.11	1.57	1.84	2.06	2.39	2.06	1.89
		CDKN2C	ENSG00000123080	-0.03	0.14	-0.27	0.41	0.39	1.12	0.23	0.76	1.05	-0.79	-1.43	1.01	0.78	-0.27	0.14
		CDKN2D	ENSG00000129355	-0.72	-1.76	-3	-2.24	-0.7	-0.58	-1.93	-1.01	-1.02	-0.39	-0.82	-1.37	-1.27	-1.79	-1.35
		CERK	ENSG00000100422	0.4	0.12	0.75	0.41	0.63	0	0.85	0.13	0.4	-0.06	-0.05	-0.15	-0.04	0.22	-0.37
		CHEK1	ENSG00000149554	-3.89	-2.59	-7.82	-4.38	-3.87	-3.12	-4.42	-2.87	-2.16	-3.23	-2.8	-1.97	-1.33	-3.46	-2.14
		CHEK2	ENSG00000183765	-2.39	0.53	0.06	0.42	-3.29	-0.23	-0.39	-0.04	-0.11	0.62	0.27	-2.5	0.4	-0.02	0.06
		CHEK2	ENSG00000183765	0.29	0.36	0.33	0.81	0.06	0.1	-0.01	0.27	0.26	1.13	0.97	0.15	0.89	-0.02	0.72
		CHKA	ENSG00000110721	0.87	-0.98	-2.54	-1.78	0.65	-1.05	-1.48	-1.03	-1.38	-0.65	-1.8	-0.24	-0.59	-0.77	-0.99
		CHKB	ENSG00000100288	0.97	0.84	0.68	0.66	0.66	0.97	1.42	1.03	0.9	1	1.14	0.7	0.91	1.21	0.75
		CHUK	ENSG00000213341	-2.37	0.84	0.54	0.98	-2.69	0.89	0.62	1.14	0.74	0.57	0.9	-1.85	1.01	1.23	1.02
		CIB2	ENSG00000136425	0.2	-1.68	-3.69	-1.91	-0.15	-1.84	-2.39	-1.57	-1.23	-0.45	-0.96	-0.25	-0.91	-0.41	-0.54
		CIT	ENSG00000122966	-2.32	-2.35	-6.06	-3.02	-2.71	-3.08	-4.27	-2.55	-2.83	-2.85	-2.66	-2.42	-1.19	-2.28	-1.56
		CKB	ENSG00000166165	1.19	0.87	0.78	0.64	0.76	1.04	1.41	1.2	1.07	1.39	1.5	1.32	2.12	2.32	2.03
		CKM	ENSG00000104879	0.25	0.76	1.14	0.67	0.39	0.66	0.46	0.26	0.43	0.6	0.32	0.58	0.59	0.57	0.52
		CKMT1B	ENSG00000237289	-0.37	-0.36	-1.46	-0.7	-0.81	-0.39	-1.29	-0.51	-0.75	-2.33	-2.88	0.02	0.04	-0.94	-0.93
		CKMT2	ENSG00000131730	-1.53	-1	-2.51	-1.41	-1.72	-2.41	-2.54	-1.83	-2.17	-1.91	-1.8	-1.76	-1.31	-1.28	-1.69
		CKS1B	ENSG00000173207	0.74	0.29	-0.31	0.28	0.65	0.1	-0.29	0.38	0.27	0.34	0.5	0.33	0.46	0.91	1.18
		CKS2	ENSG00000123975	-0.09	0.08	0.92	0.56	0.02	-0.08	0.41	0.44	0.11	0.83	0.52	0.13	0.31	0.75	0.75
		CLK1	ENSG00000013441	1.09	0.82	0.47	0.62	0.72	1.51	1.02	1.52	1.28	1.18	1.44	1.38	1.93	1.87	2.12
		CLK2	ENSG00000261893	0.55	0.58	0.46	0.82	0.25	0.24	0.27	-0.15	0.5	0.5	0.47	0.01	-0.19	0.15	-0.02
		CLK3	ENSG00000179335	1.15	-0.81	-0.36	-0.61	0.74	-1.3	-1.65	-1.28	-1.42	-1.09	-0.31	0.57	-1.24	-0.75	-0.55
		CLK4	ENSG00000113240	-0.18	0.8	0.03	0.65	0.3	1	-0.07	0.62	1.08	0.19	0.57	-0.14	1.74	-0.3	0.41
		CMPK1	ENSG00000162368	0.57	-0.4	-0.23	0.06	0.88	-1.02	-0.67	-0.89	-0.49	-0.04	0.47	0.96	-0.5	-0.19	-0.33
		COASY	ENSG00000068120	0.4	-0.76	1.1	0.67	0.41	0.5	-0.12	-0.19	0.72	-0.28	-0.16	-0.7	-0.12	-0.4	0.51
		COL4A3BP	ENSG00000113163	-0.95	-0.82	-1.02	-1.6	-0.96	-1.4	-0.87	-0.89	-1.81	-0.32	0.2	-1.2	-0.15	0.31	-0.03
		COMMD3	ENSG00000148444	-0.07	-1.34	-1.64	-1.57	-0.9	-1.83	-1.51	-1.72	-1.94	-0.27	-0.98	-0.16	-0.35	-0.21	-0.64
		CPNE3	ENSG00000085719	-0.78	-0.36	-0.01	0	-0.99	-0.23	0.22	-0.11	-0.25	0.09	0.07	-1.13	-0.93	-0.83	-0.21
		CRIM1	ENSG00000261899	0.84	1.01	1.18	0.89	1.3	1.65	1.28	1.47	1.26	1.43	0.94	0.85	1.17	1.78	1.09
		CRKL	ENSG00000099942	0.04	-0.09	-1.35	-0.37	-0.29	-0.35	-0.87	-0.35	-0.62	-0.19	0.01	0.33	0.09	0.2	0.58
		CSF1R	ENSG00000182578	-2.77	-1.8	-3.22	-2.09	-1.61	-0.75	-1.36	-0.43	-1.22	-1.74	-1.49	-0.42	-1.21	-1.07	-1.16
		CSK	ENSG00000103653	2.23	1.77	0.65	1.76	2.22	1.91	1.75	2.07	1.83	1.32	1.11	2.61	2.39	1.44	1.69
		CSNK1A1L	ENSG00000180138	1.19	1.15	0.75	1.25	0.97	0.9	0.55	0.81	0.75	0.99	0.94	1.12	1.08	1.21	1.45
		CSNK1D	ENSG00000141551	-0.72	0.3	0.22	0.32	-0.93	-0.51	-0.11	0	-0.64	-0.34	0.18	-0.17	-0.47	-0.02	-0.72
		CSNK1E	ENSG00000213923	-1.45	-1.37	-1.71	-1.03	-1.79	-1.92	-1.45	-1.99	-1.54	-0.88	-1.73	-1.42	-1.37	-1.78	-1.38
		CSNK1G1	ENSG00000169118	-2.31	-2.31	-5.76	-3.32	-1.73	-0.79	-1.85	-1.66	-1.59	-2.45	-2.84	-1.02	-0.83	-0.45	-0.74
		CSNK1G2	ENSG00000133275	0.36	0.63	0.46	0.31	0.41	0.66	0.6	0.77	0.55	0.84	0.48	0.49	0.96	0.75	0.52
		CSNK1G3	ENSG00000151292	0.61	0.65	0.94	0.78	-0.13	0.39	0.82	0.68	0.38	1.23	0.76	0.1	0.73	1.53	1.07
		CSNK2A1	ENSG00000101266	1.61	1.16	0.61	1.24	1.5	0.77	0.99	0.9	0.71	1.13	1.08	1.17	1.04	1.56	1.21
		CSNK2A2	ENSG00000070770	-1.43	-1.53	-1.62	-2.22	-0.79	-1.06	-1.77	-1.4	-1.48	-1.46	-2.35	-0.89	-0.89	-0.9	-0.86
		CSNK2B	ENSG00000224774	-0.97	-1.06	-2.6	-1.82	-1.79	-1.82	-2.53	-1.52	-1.76	-1.79	-1.33	-0.9	-1.07	-0.69	-0.77
		CTB-89H12.4	ENSG00000230551	-1.23	0.04	-1.11	-1.11	-0.85	-1.56	-3.67	-1.27	-0.82	-2.21	-0.83	-0.35	0.14	-2.03	-0.34
		CYLD	ENSG00000083799	-0.72	-0.38	-1.89	-0.87	-0.27	-0.32	-0.45	-0.25	-0.26	-1.24	-0.78	-0.11	0.11	-1.14	-0.6
		DAPK1	ENSG00000196730	-2.49	-1.62	-0.99	-1.25	-2.76	-1.66	-1.02	-1.8	-1.93	-1.74	-1.51	-2.09	-1.82	-2.24	-2.34
		DAPK2	ENSG00000035664	-0.3	0.05	-0.32	0.1	0.04	-0.08	-0.39	0.07	0.17	0.34	-0.44	-0.58	-0.05	-0.24	0.26
		DAPK3	ENSG00000167657	0.79	-0.6	0.05	-0.28	0.63	-1.23	-0.89	-0.85	-0.54	-1.64	-0.78	-0.24	0.06	-1.34	-1.58
		DBF4	ENSG00000006634	1.27	1.31	1.21	1.64	1.58	1.49	1.44	1.27	1.25	1.64	1.71	1.19	0.8	1.73	1.44
		DCK	ENSG00000156136	-3.11	-1.82	-0.53	-1.79	-2.88	-2.22	-1.56	-2.19	-1.9	-1.7	-1.34	-1.62	-1.46	-2.56	-2.66
		DCLK1	ENSG00000133083	0.07	-0.56	-0.02	-0.69	-0.05	-0.98	0.62	0	-0.32	0.09	-0.22	-0.36	-0.75	-0.1	-0.61
		DCLK2	ENSG00000170390	-0.23	-0.64	-0.3	-0.62	0.31	-0.19	-0.39	-0.28	-0.68	0.27	-0.91	0.2	-1.23	-0.59	-0.78
		DCLK3	ENSG00000163673	-0.05	0.63	0.88	0.65	0.31	1.12	1.29	1.07	1.03	1.54	1.18	0.12	0.76	1.43	1.73
		DDB2	ENSG00000134574	0.8	0.87	0.5	1.14	1.3	1.49	1.12	1.5	1.29	0.69	1.12	1.29	1.15	1.07	1.16
		DDR1	ENSG00000230456	0.62	-0.95	-1.28	-0.94	0.58	-0.8	-1.18	-1.27	-1.41	-0.35	-0.67	0.35	-1.2	-0.8	-0.52
		DDR2	ENSG00000162733	-0.57	0.65	0.28	1.08	-0.58	0	0.24	0.59	0.35	0.67	0.69	-1.08	0.51	1.01	1.21
		DGCR14	ENSG00000100056	0.12	-0.49	0.14	-0.32	0.71	0.84	-0.08	-0.12	0.8	-0.19	0.1	0.89	0.28	0.15	0.44
		DGKA	ENSG00000065357	-2.53	-1.19	-3.22	-0.76	-2.5	-1.43	-1.63	-1.27	-1.4	-2.32	-1.58	-1.15	-1.01	-1.31	-1
		DGKB	ENSG00000136267	-1.68	-1.41	-0.04	-0.82	-1.73	-0.96	-0.39	-1.13	-1.41	-1.43	-0.97	-0.79	-1.63	-1.57	-2.01
		DGKD	ENSG00000077044	-0.09	-0.11	-0.17	-0.18	0.04	-0.23	-0.31	-0.07	-0.03	-0.43	-0.08	-0.02	0.2	-0.36	-0.22
		DGKG	ENSG00000058866	-0.14	0.05	0.68	0.04	-0.34	-0.59	-0.06	-0.39	-0.17	-0.07	-0.35	-0.88	-0.41	-0.23	-0.03
		DGKH	ENSG00000102780	-1.15	-0.86	-1.12	-0.92	-0.81	-0.84	-1.1	-0.78	-0.94	0.33	-0.82	-0.8	-0.2	-0.36	-0.56
		DGKI	ENSG00000157680	1.25	1.23	0.87	0.88	0.96	0.89	1.23	0.84	1.05	0.95	1.21	0.32	0.76	0.76	0.74
		DGKK	ENSG00000267972	0.56	1.06	0.36	0.93	1.17	0.91	0.87	1.04	0.82	0.25	0.5	1.53	1.68	1.27	1.69
		DGKQ	ENSG00000145214	0.27	-2.2	-4.61	-2.61	0.43	-1.34	-1.18	-1.83	-1.68	-2.98	-3.35	0.15	-0.96	-0.91	-1.08
		DGUOK	ENSG00000114956	-0.72	-0.23	-0.92	-1.11	-0.51	-0.88	-0.85	-0.71	-0.92	-0.52	-0.46	-0.45	-0.71	-0.85	-0.71
		DLG1	ENSG00000075711	-0.04	0.48	0.05	0.21	0.01	-0.13	-0.03	-0.22	0.49	0.18	0.53	-0.77	-0.09	0.33	-0.26
		DLG2	ENSG00000150672	0.14	0.91	1.07	1.06	0.73	0.77	0.96	0.87	1.06	0.68	0.72	0.57	0.5	0.32	0.47
		DLG3	ENSG00000082458	0.69	0.54	0.5	0.77	0.05	-0.49	0.38	0	0.17	0.63	0.91	0.34	-0.67	0.29	0.21
		DLG4	ENSG00000132535	-0.44	-0.47	-1.52	-0.61	-1.5	-1.2	-1.89	-1.09	-0.66	-0.13	-0.19	-1.39	-1.11	-1.4	-0.87
		DMPK	ENSG00000104936	0.41	-1.74	-1.1	-0.62	0.22	-0.81	-0.18	-2.14	-0.56	-1.75	-1.1	0.95	-0.21	-0.99	-0.35
		DSTYK	ENSG00000133059	-0.84	-0.13	-0.21	-0.1	-0.82	-0.21	-0.15	-0.17	-0.34	-0.32	-0.35	-1.06	0.08	0.23	0.01
		DTYMK	ENSG00000168393	0.95	1.29	0.98	0.41	0.74	1.23	1.29	1.23	1.2	0.79	0.95	1.06	1.13	1.6	1.54
		DUSP21	ENSG00000189037	-0.7	0.18	-0.29	-0.07	-0.62	-0.12	-0.2	-0.25	-0.31	0.6	0.73	-0.1	0.19	0.01	-0.4
		DYRK1A	ENSG00000157540	-1.7	0.21	-0.07	0.52	-1.82	-0.14	-0.51	0.01	-0.3	-0.49	-0.24	-0.32	-0.51	-0.1	-0.68
		DYRK1B	ENSG00000105204	0.95	0.63	0.51	0.59	1.29	1.14	0.77	0.93	0.84	0.39	-0.02	1.33	1.38	1.07	1.27
		DYRK2	ENSG00000127334	0.62	0.85	0.7	0.71	0	0	1.09	1.32	0.62	0.93	0.9	-0.5	-0.3	1.11	0.68
		DYRK3	ENSG00000143479	1.22	0.69	0.96	0.8	0.92	1.34	0.39	0.81	0.87	0.46	0.77	1.38	0.31	1.19	0.86
		DYRK4	ENSG00000010219	1.18	1.19	0.83	1.1	0.7	0.3	0.36	0.38	0.25	0.44	0.58	0.63	-0.18	-0.75	-0.38
		EEF2K	ENSG00000103319	0.69	-1.42	0.51	-1.03	0.79	-0.11	0.6	-0.92	-0.27	-1.77	-1.33	0.45	0.56	-0.5	0.26
		EFNA3	ENSG00000143590	0.07	0.77	1.03	0.64	0.66	1.12	1.23	1.01	0.94	0.86	0.81	-0.73	0.23	2.04	1.25
		EFNA4	ENSG00000243364	-0.2	0.43	-0.54	-0.17	0.1	0.01	-0.45	0.19	0.28	-0.01	0.26	0.46	-0.07	0.11	0.48
		EFNA5	ENSG00000184349	2.06	1.39	0.88	1.4	1.81	1.76	1.13	1.74	2.14	1.49	1.92	1.72	1.88	1.76	2.57
		EFNB3	ENSG00000108947	-0.66	-1.47	-2.72	-2.03	-1.1	-0.95	-2.02	-1.06	-1.39	-1.14	-1.69	-0.3	-0.47	-1.18	-0.83
		EGFR	ENSG00000146648	0.74	-0.14	-0.8	0.38	-0.02	-1.36	-1.64	-1.09	-0.88	-1.63	-1.16	-1.03	-1.37	-3.06	-2.15
		EIF2AK1	ENSG00000086232	-1.62	-0.87	-1.04	-0.69	-1.72	-1.63	-1.04	-1.6	-1.17	-0.39	-0.64	-0.75	-0.77	-1.62	-1.2
		EIF2AK2	ENSG00000055332	-0.52	-0.74	-0.06	-0.19	-1.21	-0.93	-0.56	-1.06	-0.63	0.42	0.04	-0.88	-1.04	-0.38	-0.74
		EIF2AK3	ENSG00000172071	0.27	0.47	-0.09	0.46	0.48	-0.01	0.57	0.41	0.11	0.6	0.52	0.7	-0.57	0.08	0.14
		EIF2AK4	ENSG00000128829	-0.97	0.71	0.19	0.33	-0.86	0.36	0.11	0.3	0.39	0.56	0.93	-0.76	0.38	0.11	0.24
		EP300	ENSG00000100393	0.06	-0.64	-0.41	-0.59	-0.96	-0.31	-0.87	-0.28	-0.06	-2.14	-1.14	-1.97	-1.63	-1.99	-2.03
		EPHA1	ENSG00000146904	-0.88	-0.76	-0.87	-1.17	-0.06	0.56	-0.51	-0.03	0.17	-0.5	-1.91	0.59	-0.4	-0.65	-0.39
		EPHA10	ENSG00000183317	-0.87	0.37	0.94	0.7	0.27	0.2	0.46	0.78	0.22	0.37	0.79	-0.56	-0.88	-0.35	-0.16
		EPHA2	ENSG00000142627	0.15	-0.71	0.12	-0.22	0.75	0.26	0.5	-0.16	-0.38	0.87	0.26	0.58	-0.04	0.78	0.63
		EPHA3	ENSG00000044524	-2.08	-1.59	-0.33	-2.05	-2.74	-1.81	-0.75	-2.22	-2.12	-2.62	-2.56	-2.27	-1.81	-2.07	-2.65
		EPHA4	ENSG00000116106	0.4	-0.52	-1.23	-0.61	0.17	0.2	-0.23	0.08	-0.13	-1.02	-0.62	-0.13	0.61	-1.25	-0.56
		EPHA5	ENSG00000145242	0.54	0.68	0.84	0.99	0.69	0.66	0.78	0.93	0.74	0.89	0.78	-0.05	0.39	0.05	0.3
		EPHA6	ENSG00000080224	-2.13	-2.9	-2.96	-3.71	-1.57	-3.11	-2.48	-3.04	-2.67	-2.45	-3.07	-0.94	-2.61	-3.19	-2.61
		EPHA7	ENSG00000135333	0.33	-0.03	0.39	0.33	0.36	0.11	0.14	-0.14	0.58	-0.16	0.08	-1.31	-0.84	-1.31	-1.66
		EPHA8	ENSG00000070886	0.64	0.08	0.56	-0.22	1.04	0.16	1.18	0.36	0.16	-0.3	-0.36	0.93	0.78	0.36	0.33
		EPHB1	ENSG00000154928	-0.58	-0.3	-0.1	-0.25	-1.05	-0.95	-0.52	-0.67	-0.64	-0.6	0.15	-1.17	0.32	-0.06	0.23
		EPHB2	ENSG00000133216	0.67	0.59	0.35	0.44	0.79	0.65	0.49	0.55	0.45	1.15	0.92	0.72	0.84	1.01	1.17
		EPHB3	ENSG00000182580	-0.17	-0.49	-0.1	-0.28	-0.38	-0.37	-0.62	-0.24	-1.01	-0.34	-0.29	-0.52	-0.5	-0.46	-1
		EPHB4	ENSG00000196411	0.55	0.55	-0.09	0.38	-0.29	-0.25	-1.05	-0.23	-0.07	0.98	0.26	0.46	0.24	-0.15	-0.01
		EPHB6	ENSG00000260195	-0.56	-0.43	-1.08	-0.6	-0.63	-1.01	-1.7	-0.94	-0.74	-0.18	-0.24	-0.31	-0.16	-0.02	-0.18
		ERBB2	ENSG00000141736	-0.25	0.31	0.53	0.41	0.09	0.12	-0.12	0.26	0.51	0.8	0.69	0.17	0.54	-0.41	-0.37
		ERBB3	ENSG00000065361	0.52	0.28	0.84	0.94	0.92	0.69	1.08	1.05	0.2	0.97	1.31	0.11	-0.02	1.33	0.67
		ERBB4	ENSG00000178568	-0.59	-0.31	-0.9	-0.4	-0.14	-0.26	-0.48	-0.17	-0.59	-0.22	-0.56	-0.01	0.99	0.16	0.15
		ERCC2	ENSG00000104884	-0.25	0.46	0.2	-0.21	-0.59	-0.18	-0.02	-0.16	0.34	0.1	0.48	0.48	0.28	-0.49	-0.13
		ERCC3	ENSG00000163161	-1.61	-0.97	-2.57	-1.51	-1.88	-1.99	-1.79	-1.41	-2.29	-0.48	-1.58	-0.89	-1.56	-2.43	-1.99
		ERCC4	ENSG00000175595	-2.85	-1.51	-2.55	-1.31	-2.48	-1.67	-1.68	-1.97	-2.18	-0.2	-1.16	-2.21	-1.61	-2.98	-2.07
		ERCC5	ENSG00000134899	0.65	0.49	0.67	0.64	1.04	0.92	0.66	0.46	0.51	0.22	0.75	0.74	0.75	0.18	0.75
		ERN1	ENSG00000178607	-1.71	-1.33	0.07	-0.53	-0.76	-0.61	-0.23	-0.65	-0.68	0.78	-0.39	-0.68	-1.47	-0.68	-0.86
		ERN2	ENSG00000134398	0.66	0.44	0.11	0.3	0.41	0.08	0.17	0.07	0.32	1.2	1.1	0.62	0.41	0.5	1.19
		ETNK1	ENSG00000139163	0.39	0.59	0.5	0.38	0.25	0.23	0.96	0.48	0.22	0.73	0.82	0.18	0.05	0.81	0.91
		ETNK2	ENSG00000143845	-1.68	-1	-0.24	-1.1	-0.64	-0.11	-0.95	-1.17	-0.39	-0.39	-1.4	-0.73	-0.8	-2	-1.65
		EXOSC10	ENSG00000171824	-1.37	-1.77	-3.4	-2.71	-1.62	-1.66	-2.12	-1.67	-1.14	-1.77	-1.53	-1.19	-1.23	-1.8	-1.53
		EXT1	ENSG00000182197	0.86	0.6	0.59	0.59	0.56	0.64	0.88	0.91	0.94	0.84	0.93	1.06	1.29	0.82	1.2
		EXT2	ENSG00000151348	-0.88	-0.99	-0.44	-1.13	-0.91	-1.26	-1.11	-1.12	-1.42	-0.22	-0.94	-1.12	-0.72	-1.83	-1.22
		FANCA	ENSG00000187741	-1.66	-1.08	-2.56	-0.93	-1.15	-1.04	-0.84	-0.5	-1.1	-0.33	-0.68	-0.52	-0.01	-1.94	-1.05
		FANCC	ENSG00000158169	-0.37	-0.6	-2.4	-1	0	-0.26	-0.54	-0.38	-0.5	-0.38	-0.43	-0.48	-1.45	-0.96	-0.96
		FANCD2	ENSG00000144554	-0.42	-1.45	-1.59	-2.83	-0.85	-1.42	-1.2	-1.37	-1.91	-0.31	-1.35	-1.09	-1.21	-1.79	-1.79
		FANCE	ENSG00000112039	-3.1	-2.05	-4.5	-2.35	-2.98	-2.87	-2.04	-2.53	-3.03	-1.84	-1.72	-3.7	-2.48	-3.01	-3.26
		FANCF	ENSG00000183161	1.05	0.68	0.38	0.28	0.92	-0.33	0.57	-0.07	-0.02	1.37	0.56	0.83	0.27	0.84	0.37
		FANCG	ENSG00000221829	0.46	0.17	0.38	-0.06	0.42	0.19	0.33	0.31	0.38	1.1	0.75	0.46	0.63	1.53	1.06
		FAS	ENSG00000026103	-0.13	0.25	-0.95	0.19	-0.29	0.18	-0.82	-0.07	-0.04	-0.16	0.18	-0.34	0.19	-0.09	0.21
		FASTK	ENSG00000164896	0.37	1.14	0.32	0.57	-0.07	0.52	0.99	0.64	0.78	0.66	0.7	-0.73	0.37	1.14	0.64
		FBXW7	ENSG00000109670	1.83	1.43	1.02	1.03	1.98	1.94	1.82	1.61	1.82	0.94	1.26	2.87	1.77	2.14	2
		FER	ENSG00000151422	1.08	0.52	0.05	0.3	0.69	-0.13	0.68	0.46	0.07	0.79	0.72	-0.02	2.08	1.55	1.23
		FES	ENSG00000182511	0.7	0.62	-0.28	0.64	0.65	0.87	0.84	0.95	0.44	1.36	1.06	0.55	0.69	0.52	0.65
		FGFR1	ENSG00000077782	-0.14	-0.51	-0.66	-0.2	0.07	0.42	-0.35	0.02	0.35	-0.4	-0.82	0.31	0.28	0.34	0.1
		FGFR2	ENSG00000066468	0.65	0.16	0.54	0.29	0.43	-0.01	0.31	0.1	0.84	0.78	0.5	-0.27	0.2	0.37	0.45
		FGFR3	ENSG00000068078	-0.7	-1.81	-1.47	-1.69	-1.79	-0.01	-0.21	-0.45	-0.3	-1.57	-1.16	1.21	0.08	0.48	0.46
		FGFR4	ENSG00000160867	0.62	0.87	0.39	1.14	0.57	1.42	0.87	1.42	1.34	0.68	0.73	1.29	1.89	0.95	1.5
		FGFRL1	ENSG00000127418	0.67	0.63	0.48	0.7	1.06	0.93	0.91	0.96	0.42	0.43	-0.07	0.7	1.08	1.02	1.27
		FGR	ENSG00000000938	-0.62	-1.38	-2.04	-1.72	-0.62	-1.71	-1.34	-1.12	-1.4	-1.88	-1.86	-1.5	-1.75	-2.32	-1.41
		FH	ENSG00000091483	-0.64	0.15	0.24	0.01	-0.41	-0.06	-0.05	0.02	-0.32	-0.44	0.29	-0.34	-0.04	0.24	-0.25
		FLCN	ENSG00000154803	-1.97	-1.61	-1.9	-1.58	-1.24	-0.63	-0.77	-1.27	-1.7	-2.33	-1.09	-2.19	-0.73	-1.15	-0.47
		FLT1	ENSG00000102755	0.39	0.31	-0.1	0	0.67	0.1	-0.17	0.22	0.35	0.98	1.23	1.17	0.02	1.53	0.86
		FLT3	ENSG00000122025	-0.21	-0.23	-0.09	-0.13	-0.55	-0.2	-0.59	-0.42	-0.29	-0.3	-0.4	-0.01	-0.76	-0.56	-0.85
		FLT4	ENSG00000037280	-0.69	-0.37	-0.49	-0.53	-0.37	-0.1	-0.25	-0.23	0.08	-1.08	-0.71	-0.88	-0.91	-1.47	-0.94
		FN3K	ENSG00000167363	-1.33	-0.42	0.63	-0.08	-0.56	-0.74	-0.49	-0.39	-1.17	0.83	0.36	-0.9	-0.43	0.06	-0.04
		FN3KRP	ENSG00000141560	-0.47	-1.26	-1.02	-1.12	-0.24	-0.71	-0.51	-0.23	-1.22	-3.17	-3.5	0.74	-1.02	-0.61	-1.12
		FPGT-TNNI3K	ENSG00000259030	1.32	1.22	1.1	0.94	1.06	1.14	0.74	1.19	0.91	1.36	1.13	0.81	1.54	2.02	1.53
		FRK	ENSG00000111816	0.89	0.47	-0.05	0.48	1.17	0.63	0.16	0.66	0.81	0.22	0.28	1.15	0.37	0	0.36
		FUK	ENSG00000157353	-0.33	1.3	0.81	0.58	-0.07	0.88	0.28	0.86	0.95	1.1	1.39	-0.37	-0.21	-0.56	0.15
		FXN	ENSG00000165060	0.91	0.93	0.84	1.02	0.91	0.77	0.69	0.81	0.42	1.02	0.72	0.8	-0.23	0.28	-0.07
		FYN	ENSG00000010810	0.6	0.19	-0.63	-0.26	0.72	-0.82	-0.85	-0.32	0.05	-0.08	0.51	0.23	-0.02	0.14	0.31
		GAK	ENSG00000178950	0.22	-0.57	0.69	-0.15	-0.06	0.41	0.22	0.18	0.41	0.8	0.25	0.46	0.04	0.69	0.58
		GALK1	ENSG00000108479	0.46	-1.08	-0.69	-0.46	0.2	-0.31	-0.83	0.05	0.3	0.22	-0.91	0.01	-0.05	-0.35	0.08
		GALK2	ENSG00000156958	-0.89	-0.8	-0.01	-0.1	-0.7	0.22	-0.04	0	-0.09	0	0.3	0.28	-0.07	0.67	-0.02
		GCK	ENSG00000106633	-0.82	-1.32	-2.27	-1.78	-1.24	-1.08	-1.31	-1.14	-1.54	-1.43	-1.96	-1.23	-0.45	-0.61	-0.81
		GK	ENSG00000198814	0.15	0.54	0.37	0.34	0.23	0.06	0.15	0.18	0.23	0.09	-0.25	0.29	0.17	-0.35	-0.04
		GK2	ENSG00000196475	1.31	1.24	0.86	0.92	1.26	1.62	1.21	1.19	1	0.29	0.02	1.25	1.99	1.36	1.28
		GNE	ENSG00000159921	1.06	0.72	0.94	0.62	1.24	0.36	0.78	0.84	0.95	0.97	1.42	0.39	0.95	1.28	0.86
		GOLGA5	ENSG00000066455	0.81	0.87	0.76	0.74	1.06	1.28	1.43	1.51	0.95	0.89	1.03	0.89	0.86	1.51	1.33
		GPC3	ENSG00000147257	-1.7	-2	-0.8	-1.74	-0.24	-0.37	-0.32	-1.25	-1.35	-1.04	-1.84	-0.01	0.68	-0.75	-0.49
		GRK1	ENSG00000185974	0.51	0.71	-0.42	0.31	0.34	0.2	0	0.39	0.47	0.11	0.13	0.45	0.43	0.35	1.07
		GRK4	ENSG00000125388	-1.45	-0.93	-0.68	-1.34	-1.85	-1.4	-1.49	-1.2	-1.26	-2.73	-2.21	-1.66	-0.09	-1.83	-1.19
		GRK5	ENSG00000198873	-0.02	0.19	0.5	0	0.13	-0.05	-0.05	-0.02	-0.3	0.2	0.04	0.04	0.36	-0.32	-0.28
		GRK6	ENSG00000198055	-0.49	-0.1	0.1	-0.21	-0.64	-0.11	-0.19	-0.14	-0.3	0.5	-0.37	-0.05	0.33	-0.47	-0.28
		GRK7	ENSG00000114124	-1.76	-1.5	-2.01	-2.82	-1.84	-1.92	-2.09	-1.3	-2.08	-3.54	-2.23	-1	-1.84	-2.22	-2.43
		GSG2	ENSG00000177602	-0.84	-1.79	-1.28	-2.04	-1.55	-1.94	-0.75	-2.08	-1.52	-2.1	-1.42	-0.12	-2.06	-1.42	-0.8
		GSK3A	ENSG00000105723	-0.8	-0.54	-3.03	-1.36	-1.18	-0.23	-1.12	-0.47	-0.48	-0.39	-0.28	-0.45	0.03	-0.58	-0.09
		GSK3B	ENSG00000082701	0.35	0.28	0	0.17	0.1	0.08	0.42	0.07	0.12	0.15	0.43	0.22	0.56	0.69	0.48
		GTF2H1	ENSG00000110768	-1.21	-1.83	-2.65	-2.05	0.04	-2.39	-2.8	-2.22	-2.6	-1.1	-1.34	0.56	-1.69	-0.66	-1.06
		GUCY2C	ENSG00000070019	0	0.46	0.14	0.14	0.67	-0.08	-1.03	-0.32	0.15	0.21	0.12	1.37	-0.44	-0.53	-0.21
		GUCY2D	ENSG00000132518	-2.63	-2.23	-7.98	-3.63	-2.9	-2.16	-3.36	-2.27	-2.15	-2.72	-4.1	-1.15	-0.74	-1.48	-1.21
		GUCY2EP	ENSG00000204529	-0.21	0.54	0.6	1.04	0.43	0.7	0.55	1.09	0.49	0.22	-0.33	0.32	-0.11	-0.13	0.13
		GUCY2F	ENSG00000101890	-0.33	-0.88	0.08	-0.51	-0.65	-1.28	-0.32	-0.82	-0.7	0.25	0.16	-0.21	-0.22	-0.41	-0.59
		GUK1	ENSG00000143774	-0.55	-0.23	0.28	-1.47	-0.17	0.15	0.27	-0.11	0.36	-0.81	-0.67	1.11	0.21	0.15	0.46
		HCK	ENSG00000101336	-0.19	-0.11	-2.66	-1.3	-0.9	-0.66	-1.07	-0.79	-0.64	-0.25	-0.03	-0.52	-0.72	-0.05	0.02
		HIPK1	ENSG00000163349	0.9	0.51	0.14	0.44	0.88	0.78	0.55	1.04	0.96	1.14	1.23	0.82	0.29	1.79	1.69
		HIPK2	ENSG00000064393	-1.54	-1.25	-0.04	-1.24	-0.74	-0.3	0.41	-0.68	-0.6	-1.84	-1.27	-0.52	-0.54	0.07	-0.16
		HIPK3	ENSG00000110422	1	-0.06	0.32	0.17	0.46	0.15	0.15	0.32	-0.17	0.27	0.24	0.92	0.59	0.74	0.65
		HIPK4	ENSG00000160396	-0.65	0.28	-0.2	-0.06	-0.76	0.1	0	-0.04	-0.12	-1.02	-1.7	-0.36	-0.3	-0.16	-0.61
		HK1	ENSG00000156515	0.08	0.02	-1.75	-0.17	-0.92	-0.71	-1.49	-0.79	-1.08	-0.24	-0.06	-1.02	-0.79	-0.51	-0.42
		HK2	ENSG00000159399	-0.98	-1.23	-1.76	-1.31	-0.51	-0.74	-1.45	-0.72	-0.71	-0.72	-1.07	-1	-0.77	-0.34	-0.93
		HK3	ENSG00000160883	0.53	0.98	0.3	0.94	0.66	0.41	0.7	0.89	0.36	0.83	0.37	0.51	-0.13	0.57	0.52
		HNF1A	ENSG00000135100	-0.04	-0.07	0.49	0.14	0.38	0.47	0.16	0.52	0.28	-1.01	-0.64	0.61	1.02	0.14	0.45
		HSPB8	ENSG00000152137	0.09	-0.28	0.25	-0.28	0.97	1.09	0.37	0.29	0.45	-0.2	-0.01	1.16	-0.62	-0.34	-1.08
		HUNK	ENSG00000142149	0.1	-2.35	-1.59	-2.83	0.56	-2.04	-1.43	-2.18	-1.92	-3.35	-2.5	0.98	-1.42	-1.58	-1.43
		HUS1	ENSG00000136273	1.09	1.11	1.13	0.66	1.09	1.62	1.43	1.12	1.53	1.16	1.29	1.68	2.13	0.53	1.09
		ICK	ENSG00000112144	-0.67	-0.31	0.18	-0.17	-0.74	-0.71	-0.7	-0.1	-0.36	-0.47	-0.64	-0.65	-0.65	-0.35	-0.64
		IGF1R	ENSG00000140443	0.26	0.44	0.33	0.36	0.28	0.21	0.49	0.67	0.04	-0.4	0.1	0.11	-0.87	0.88	0.12
		IGF2R	ENSG00000197081	-0.62	-0.17	0.66	-0.74	-0.22	0.06	0.17	0.49	-0.06	-0.45	-0.06	-0.97	0.36	0.06	-0.09
		IKBKAP	ENSG00000070061	-0.4	0	-0.96	-0.38	0.02	-0.19	-1.24	-0.35	-0.55	0.02	-0.57	0.46	-0.02	0.3	-0.14
		IKBKB	ENSG00000104365	0	-0.27	-0.95	-1.1	0.33	0.4	-0.02	0.2	-0.12	-0.31	-1.24	0.62	0.5	0.31	-0.28
		IKBKE	ENSG00000143466	0.34	-0.57	-0.54	-0.78	0.57	0.44	-0.04	-0.21	0.65	0.32	-0.43	0.07	0.19	0.14	0.14
		IKBKG	ENSG00000073009	0.83	1.09	0.56	0.89	0.32	0.95	-0.02	1.06	0.64	0.33	0.5	-0.18	1.66	1.08	1
		IKZF1	ENSG00000185811	-0.01	-0.04	0.49	-0.04	0.02	0.16	0.3	-0.08	-0.1	0.81	0.44	0.07	0.64	0.45	0.64
		ILK	ENSG00000166333	-1.91	-2.39	-3.07	-3.05	-1.47	-2.77	-1.48	-2.66	-2.9	-1.59	-2.06	-0.78	-0.43	-0.27	-1.48
		ILK2	ENSG00000166333	0.76	0.79	1.07	0.91	0.67	1.07	0.97	0.97	1.05	1.06	1.05	1.13	1.4	1.18	1.26
		INSR	ENSG00000171105	-1.39	-0.42	-1.34	-0.52	-1.37	0.46	-0.19	0.63	0.81	-1.06	-0.71	-1.5	0.17	0.4	0.25
		INSRR	ENSG00000027644	-0.02	-1.14	0.46	0	0.18	-1.56	-0.33	-0.87	-1.04	0.44	0.1	-1.06	-1.27	-0.36	-0.87
		IP6K1	ENSG00000176095	0.91	0.88	0.99	1.42	1.16	1.21	1.04	1.14	1.03	1.26	1.37	1.11	0.86	1.26	1.32
		IP6K2	ENSG00000068745	0.41	0.1	0.42	0.17	0.38	0.02	0.2	-0.17	-0.37	0.11	0.44	-0.21	1.04	0.77	0.84
		IP6K3	ENSG00000161896	-0.06	0.73	-1.59	0.76	0.3	1.29	-0.16	0.79	0.77	0.45	-0.08	0.64	1.46	0.74	0.87
		IPMK	ENSG00000151151	0.85	0.86	0.31	0.44	0.51	0.99	0.74	0.75	0.53	0.2	0.45	1.37	2.12	1.71	1.32
		IPPK	ENSG00000127080	-2.6	-0.53	-1.38	-0.97	-1.87	-1.05	-1.04	-0.61	-0.72	-0.68	-1.21	-1.35	-0.53	-0.48	-0.44
		IRAK1	ENSG00000184216	-0.39	-0.63	0	-0.57	-0.92	-1.56	-0.12	-0.98	-0.79	0.14	-0.02	-1	-0.1	-0.76	-0.62
		IRAK2	ENSG00000134070	-0.26	0.39	0.72	0.65	0.12	1.03	0.89	0.68	0.78	0.61	0.02	0.54	0.64	-0.04	-0.01
		IRAK3	ENSG00000090376	-0.72	-1.2	-0.24	-1.05	-1.64	-1.52	-0.88	-1.38	-0.83	-1.37	-2.07	-1.12	-1.47	-1.19	-1.53
		IRAK4	ENSG00000198001	-0.42	-0.39	0.22	-0.13	0.31	-0.15	0.4	-0.34	-0.71	-0.26	-0.07	0.77	-0.17	0.81	0.24
		ITK	ENSG00000113263	-0.24	0.97	0.95	0.97	0.67	1.54	1.09	1.27	1.48	1.46	1.22	1.79	1.56	1.73	1.7
		ITPK1	ENSG00000100605	-1.66	-0.34	0.38	-0.08	-0.54	-0.01	0.01	-0.38	-0.21	0.18	0.02	-0.26	-0.37	0.09	0.06
		ITPKA	ENSG00000137825	0.05	-0.42	-1.33	-0.55	-0.13	-1.32	-1.21	-0.69	-0.98	-0.52	0	-0.96	-1.21	-0.33	-0.76
		ITPKB	ENSG00000143772	1.18	0.96	0.68	1.18	1.54	1.97	1.67	1.69	1.67	0.64	-0.41	1.94	1.97	1.78	1.27
		ITPKC	ENSG00000086544	0.73	0.14	-0.09	0.59	0.65	0.4	0.49	0.48	0.05	1.31	0.69	0.01	0.29	0.16	0.27
		JAK1	ENSG00000162434	0.4	0.63	0.07	0.83	0.64	0.08	0.1	0.65	0.18	0.43	0.8	1.53	1.02	1.01	1.04
		JAK2	ENSG00000096968	0.43	0.34	0.63	0.13	-0.02	-0.31	0.74	0.01	0.15	0.52	0.81	0.21	0.69	0.48	0.17
		JAK3	ENSG00000105639	-0.2	-0.06	-0.67	-0.04	-0.47	-0.78	-1.37	-1.15	-0.8	-0.09	-0.77	0.06	0.01	-0.47	-0.86
		KALRN	ENSG00000160145	0.17	0.17	-0.29	-0.06	0.13	-0.38	-0.22	-0.26	-0.88	-0.67	-0.19	-0.22	-1.16	-0.46	-0.28
		KCNH2	ENSG00000055118	-1.91	-1.02	-0.33	-1.22	-0.92	-0.6	-0.26	-0.27	-0.52	-1.94	-1.58	-1.28	-1.1	-1.3	-1.1
		KCNH8	ENSG00000183960	-0.79	-0.17	-0.18	-0.1	0.08	0.37	0.28	0.6	0.03	0.19	-0.58	-0.23	0.56	-1.13	-1.26
		KDR	ENSG00000128052	-0.32	-0.31	-0.31	-0.27	-0.65	-0.56	-1.26	-0.89	-0.61	0.56	-0.42	-0.09	-0.08	-0.21	-0.47
		KHK	ENSG00000138030	-0.45	-0.55	-0.83	-0.26	-0.59	0.04	-0.55	-0.07	0.03	-0.14	0.39	-0.03	-1.09	-0.13	-0.31
		KIT	ENSG00000157404	1.29	0.85	0.79	0.47	0.95	0.57	0.23	0.85	1.12	0.51	1.06	0.82	0.94	0.8	0.52
		KLF6	ENSG00000067082	-0.81	-0.43	-0.66	-0.69	-0.29	0.03	-0.36	-0.2	-0.66	-0.78	-1.12	-0.03	-0.67	-0.58	-0.54
		KSR1	ENSG00000141068	0.31	-1.37	-0.45	-1.76	0.43	-1.48	-1.2	-1.52	-1.62	-0.84	-1.03	-0.23	-1.24	-1.03	-1.38
		KSR2	ENSG00000171435	0.38	0.24	-0.25	0.42	0.54	0.95	0.68	0.83	0.81	0.11	0.46	0.13	0.08	0.1	0.45
		LATS1	ENSG00000131023	0.18	0.41	1.05	0.58	0.83	0.85	0.35	0.21	0.26	-0.37	-0.39	0.49	-0.33	-0.58	-1.03
		LATS2	ENSG00000150457	1.21	1.63	1.2	1.01	1.15	1.07	1.13	1.2	1.27	0.74	1.17	0.93	1.59	0.44	0.55
		LCK	ENSG00000182866	-0.35	0.42	-0.1	-0.4	-0.49	-0.43	-0.43	-0.47	-0.84	0.2	-0.13	-0.7	-0.01	-0.52	-0.23
		LIMK1	ENSG00000106683	-0.46	-0.05	0.32	-0.06	-0.3	0.3	-0.16	0.13	0.19	-0.14	-0.19	-0.07	0.21	0.21	-0.13
		LIMK2	ENSG00000182541	0.69	0.35	0.84	0.41	1.18	0.82	0.89	0.89	0.32	1.23	1.05	1.36	1.85	1.48	1.38
		LMBR1	ENSG00000105983	-0.01	1.35	1.54	1.07	0.62	1.49	1.05	1.11	1.45	0.57	0.63	0.03	0.29	0.44	0.07
		LMTK2	ENSG00000164715	0.66	0.43	0.55	0.31	0.21	0.58	0.41	0.25	0.61	0.43	0.61	-0.38	0.56	0.23	-0.06
		LMTK3	ENSG00000142235	0.45	-0.28	-0.37	-0.57	0.36	-0.23	-0.35	0	-0.32	-0.3	-0.07	-0.09	-0.42	-0.58	-0.86
		LRRK1	ENSG00000154237	1.26	1.39	1.23	1.61	1.23	1.06	0.76	0.94	1.1	1.78	1.08	0.91	0.39	0.88	0.97
		LRRK2	ENSG00000188906	0.22	0.1	0.7	0.56	0.67	0.37	0.08	0.07	0.36	1.22	0.64	-0.17	-0.11	0.41	-0.39
		LTK	ENSG00000062524	1.21	1.06	0.75	1.18	1.11	1.01	0.91	1.05	0.92	1.38	1.01	0.45	1.84	1.1	1.15
		LYN	ENSG00000254087	0.04	0.75	0.71	0.81	0.22	1.06	0.94	0.94	1.06	0.62	0.18	0.25	1.08	-0.22	0.71
		MAGI1	ENSG00000151276	0.29	-0.32	-0.36	-0.58	1.23	1.52	0.99	0.92	1.47	0.63	0.54	1.39	1.07	1.36	1.17
		MAGI2	ENSG00000187391	-1.39	-1.32	-3.63	-1.67	-1.14	-1.4	-1.68	-1.69	-1.74	-1.12	-1.55	0.41	-0.96	-1.86	-1.35
		MAGI3	ENSG00000081026	0.63	-1.03	-0.56	-1.2	0.92	-0.88	-1.18	-1.01	-0.32	-2.01	-1.93	0.62	-0.2	-0.81	-0.5
		MAK	ENSG00000111837	-2.04	1.49	0.96	1.09	-1.87	1.29	0.7	0.95	1.05	0.89	1.17	-1.51	1.12	0.84	1.05
		MAP2K1	ENSG00000169032	0.85	0.38	0.89	1.04	0.36	0.54	0.74	0.71	1.03	1.02	0.78	0.43	0.62	1.03	0.36
		MAP2K2	ENSG00000126934	-0.28	0.28	-2.99	-0.79	-0.29	-0.23	-1.76	-0.06	-0.49	-0.49	-0.81	-0.86	-0.68	-0.87	-0.4
		MAP2K3	ENSG00000034152	-0.61	0.12	-0.86	-0.49	-1.56	-0.41	-1.28	-0.53	-0.53	-0.69	-1.1	-1.78	-0.06	-0.95	-0.63
		MAP2K4	ENSG00000065559	0.31	0.05	-0.07	-0.21	-0.03	0.05	0.49	-0.06	0.14	0.28	-0.07	-0.22	-0.08	-0.01	-0.4
		MAP2K4	ENSG00000065559	0.59	0.58	0.94	0.56	0.45	0.18	0.6	0.33	0.32	0.23	0.81	0.51	1.12	0.39	0.2
		MAP2K5	ENSG00000137764	1.05	0.21	0.82	0.53	0.55	-0.06	-0.03	0.26	0.44	0.25	0.48	0.45	0.94	-0.07	0.02
		MAP2K6	ENSG00000108984	-0.68	-0.24	-0.31	-0.65	-0.3	-1.05	-0.8	-0.62	-0.35	0.33	0.09	-0.85	-0.61	-0.86	-0.49
		MAP2K7	ENSG00000076984	-0.24	0.09	-0.91	-0.24	-0.02	0.43	-0.1	0.59	0.43	-0.97	-0.68	0.12	0.59	0.41	1.17
		MAP3K1	ENSG00000095015	0.08	0.24	0.02	-0.44	0.18	1.77	0.88	0.9	1.13	-0.05	0.6	1.02	1.01	0.5	0.51
		MAP3K10	ENSG00000130758	0.13	-0.1	0.57	0.3	-0.38	-0.35	0.55	0.19	0	0.18	0.22	-0.95	-0.31	0.43	0.04
		MAP3K11	ENSG00000173327	0.17	0.45	0.89	0.27	-0.05	0.08	-0.7	0.37	0.17	-0.2	1.25	-0.14	0.31	-0.53	-0.17
		MAP3K12	ENSG00000139625	-0.03	0.14	-0.72	0	-0.33	-0.07	-0.51	0.05	-0.01	-1.08	-0.67	0.21	-0.15	-0.6	-0.66
		MAP3K13	ENSG00000073803	-0.97	-0.77	-0.57	-0.79	-0.83	-0.69	0.29	-0.6	-0.45	-0.85	-0.02	0.08	0.15	0.33	0.22
		MAP3K14	ENSG00000006062	-0.58	-0.17	0.14	-0.27	-0.04	0.41	0	0.13	0.33	-1.22	-0.8	0.34	-0.11	0.1	-0.19
		MAP3K15	ENSG00000180815	0.86	1.1	0.48	0.98	0.72	1.6	0.94	1.41	1.48	0.93	1.28	0.96	0.88	0.57	1.09
		MAP3K19	ENSG00000176601	-1.28	-1	-0.73	-1.47	-1.78	-1.07	-1.35	-1.05	-0.66	-1.28	-0.53	-0.64	-0.44	-0.41	-0.57
		MAP3K2	ENSG00000169967	-0.04	-0.52	0.44	0.14	0.35	0.23	0.67	0.74	0.41	0.51	0.14	-0.28	0.32	0.82	0.91
		MAP3K3	ENSG00000198909	-0.36	-0.29	0.1	-0.27	-0.7	-0.14	0.27	0.06	-0.11	0.18	0.41	0.16	-0.49	-0.55	-0.64
		MAP3K4	ENSG00000085511	-1.85	0.88	0.77	1.19	-1.63	0.19	0.64	0.63	0.75	0.59	0.84	-0.54	0.4	0.24	0.67
		MAP3K5	ENSG00000197442	1.24	0.5	0.86	0.29	0.53	-0.38	-0.95	-0.17	0.04	-0.57	0.06	-0.05	0.51	0.35	0.33
		MAP3K6	ENSG00000142733	-2.27	0.32	0.08	0.34	-1.49	0.36	0.69	0.36	0.11	-0.39	-0.5	-1.21	-0.41	-0.04	0.13
		MAP3K7	ENSG00000135341	-0.68	-0.31	-0.28	-0.67	-1.15	-0.67	-0.84	-0.68	-1.45	0.18	-0.56	-0.86	-0.23	-0.57	-0.35
		MAP3K8	ENSG00000107968	-1.78	-1.53	-2.58	-1.73	-2.3	-1.51	-1.87	-1.45	-1.56	-2.84	-2.07	-1.9	-1.91	-2.29	-2.05
		MAP3K9	ENSG00000006432	-0.12	0.13	0.39	-0.17	-0.5	0.56	0.04	0.56	0.76	0.73	0.14	-1.32	-0.58	-0.51	0.22
		MAP4K1	ENSG00000104814	-2.97	-1.81	-2.93	-1.97	-3.02	-1.53	-1.36	-1.61	-1.08	-1.08	-1.95	-1.56	-0.83	-0.76	-1.12
		MAP4K2	ENSG00000168067	-0.06	-1.49	-1	-1.32	0.08	-0.83	-0.66	-0.48	-0.81	-1.07	-1.04	0.1	-0.81	-0.38	0
		MAP4K3	ENSG00000011566	-1.13	-0.84	-0.08	-0.76	-1.2	-0.78	-0.19	-0.64	-0.8	-0.18	-0.5	-0.62	-0.94	-0.3	-0.77
		MAP4K4	ENSG00000071054	0.54	0.7	0.91	0.46	0.02	0.08	0.6	0.27	0.32	0.5	0.27	0.66	0.57	1.03	1.01
		MAP4K5	ENSG00000012983	1.32	-0.25	0.71	0.25	1.2	0.75	0.98	0.8	0.66	-0.01	-0.16	1.02	0.81	0.32	-0.03
		MAPK1	ENSG00000100030	-1.72	-1.12	-0.87	-1.42	-1.85	-1.77	-1.6	-1.78	-1.74	-0.85	-1.11	-2.4	-2.14	-1.95	-2.18
		MAPK10	ENSG00000109339	-0.02	0.59	0.72	0.58	0.33	0.07	0.95	0.51	0.24	0.62	0.77	-0.01	0.25	0.17	0.46
		MAPK11	ENSG00000185386	0.77	0.31	0.85	1.02	1.29	0.51	0.5	0.4	1	-1.84	-2.52	0.86	0.94	0.25	0.19
		MAPK12	ENSG00000188130	1.1	1.05	-0.06	0.49	1.01	0.92	0.72	0.37	1	0.96	1.12	1.1	1.07	1.55	1.27
		MAPK13	ENSG00000156711	-1.27	-0.43	-1.15	-0.62	-0.46	-0.64	-0.76	-0.82	-0.48	0.16	-0.34	-0.49	0.08	0.1	0.36
		MAPK14	ENSG00000112062	1.27	0.94	0.01	1.04	0.26	0.12	-0.31	0.16	0.15	0.66	0.81	0.73	0.59	-0.75	0.84
		MAPK15	ENSG00000181085	0.16	-0.53	-0.04	0.17	0.64	0.16	-0.52	-0.16	-0.01	-0.3	-0.07	0.49	0.09	-0.15	-0.07
		MAPK3	ENSG00000102882	0.3	-0.29	-0.36	-0.37	0.36	-1.08	-0.3	-0.56	-0.77	0.1	-0.23	0.79	0.61	-0.11	-0.18
		MAPK4	ENSG00000141639	0.38	0.33	0.78	0.4	0.58	0.54	-0.15	0.42	0.65	0.56	0.65	-0.24	0.35	1.04	0.44
		MAPK6	ENSG00000069956	-0.05	-0.41	-1.39	-0.89	-0.18	-1.01	-1.02	-0.9	-1.16	-0.63	-1.01	0.56	-0.49	-0.23	-0.5
		MAPK7	ENSG00000166484	0.68	0.71	1.18	0.94	0.33	0.08	0.44	0.6	0.34	0.43	0.31	0.49	0.99	0.15	0.18
		MAPK8	ENSG00000107643	0.57	0.97	0.45	0.66	1.45	1.63	1.05	1.65	1.31	0.25	0.57	1.09	1.45	1.88	1.75
		MAPK9	ENSG00000050748	1.27	1.67	0.92	1.04	0.76	1.02	1.12	1.42	0.91	1.09	1.34	0.91	1.88	1.54	1.52
		MAPKAPK2	ENSG00000162889	-1.64	-1.25	-0.73	-1.29	-1.58	-0.74	-0.3	-0.83	-0.6	-0.09	-0.13	-1.3	-0.92	-0.35	-0.31
		MAPKAPK3	ENSG00000114738	-0.77	-1.21	-2.31	-1.36	-1.08	-1.45	-1	-1.19	-1.5	-0.9	-0.81	-1.31	-1.21	-0.97	-1.44
		MAPKAPK5	ENSG00000089022	1.29	0.54	0.46	0.4	1.65	1.58	1.06	1.24	1.07	0.32	0.53	1.9	2	1.86	1.6
		MARK1	ENSG00000116141	-1.98	-0.75	-1.3	-0.81	-1.32	-0.94	-0.79	-0.87	-0.7	-0.28	-0.73	-0.77	-0.77	-0.69	-1.02
		MARK2	ENSG00000072518	-0.18	-1.46	-1.66	-0.62	0.15	0.34	-0.63	-0.24	-0.84	0.44	0.22	0.8	-0.1	0.83	0.5
		MARK3	ENSG00000075413	-1.7	-0.95	-1.51	-0.39	-1.31	-1.3	-1.36	-1.04	-0.89	-0.77	-0.14	-1.16	-0.47	-1.26	-0.25
		MARK4	ENSG00000007047	-0.36	-0.54	-0.85	-0.73	-1.19	-1.51	0	-0.12	-0.83	0.3	0.46	-1.19	-0.3	-0.09	-0.18
		MAST1	ENSG00000105613	-0.67	-0.15	-0.1	-0.39	-0.29	-0.5	-0.13	-0.43	0	-0.38	-0.22	-0.62	0.69	-0.1	-0.53
		MAST2	ENSG00000086015	0.36	0.5	0.51	-0.08	0.1	0.05	0.4	0.35	0.48	-0.05	-0.02	0.59	1.03	0.71	0.85
		MAST3	ENSG00000099308	-0.06	-0.46	0.52	0.05	0.39	-0.01	0.07	-0.06	0.16	0.43	-0.16	-0.16	0.09	1	0.63
		MAST4	ENSG00000069020	-0.31	0.6	0.41	0.48	-0.5	0.07	0.29	0.22	0.2	-0.23	0.35	0.38	0.7	0.24	0.24
		MASTL	ENSG00000120539	-1.97	-1.46	-2.28	-2.14	-1.37	-1.19	-1.92	-1.38	-0.72	-1.32	-1.29	-1.1	-0.32	-1.64	-1.08
		MATK	ENSG00000007264	1.73	0.62	0.59	0.7	1.29	0.84	1.17	1.17	-0.01	0.79	0.86	0.81	1.69	1.83	1.42
		MELK	ENSG00000165304	0.13	0.71	0.66	0.76	-0.12	0.69	0.65	0.68	0.86	0.13	0.62	-0.03	1.56	0.9	1.38
		MEN1	ENSG00000133895	0.53	-0.1	-0.09	0.65	0.85	0.95	0.48	0.69	0.33	0.11	-0.57	-0.86	-0.76	0.77	0.19
		MERTK	ENSG00000153208	-0.13	0.06	0.55	-0.15	0.36	0.54	0.25	0.14	0.34	-0.44	0.33	0.58	1.41	1.22	0.5
		MET	ENSG00000105976	-0.95	0.22	-0.55	-0.13	-1.2	-0.19	-0.37	0.14	-0.15	-1.32	-0.63	-0.7	0.18	-0.25	-0.05
		MINK1	ENSG00000141503	-0.02	-0.64	-0.65	-0.91	-0.73	-1.13	-1.26	-1.59	-2.09	-0.88	-0.9	-1.02	-1.9	-0.89	-0.48
		MKNK1	ENSG00000079277	-0.05	0.15	0.19	0.17	0.06	-0.2	-0.09	0	0.1	0.86	0.21	-0.15	0.17	0.3	0.22
		MKNK2	ENSG00000099875	0.66	0.65	0.95	0.27	0.81	0.63	0.46	0.62	0.94	0.62	1.13	0.79	0.44	0.75	0.65
		MLH1	ENSG00000076242	0.68	0.76	0.34	0.51	0.78	0.93	0.51	0.91	0.76	1.24	0.95	0.67	1.05	0.62	0.61
		MLK4	ENSG00000143674	0.63	1.11	1.3	1.09	0.79	0.4	1.42	0.78	0.63	0.61	1.11	0.21	0.69	0.51	1.22
		MLKL	ENSG00000168404	-0.35	0.18	-0.75	0.21	0.12	0.32	0.28	0.29	-0.05	-1.14	-1.63	0.02	0.12	0.82	0.52
		MLTK	ENSG00000091436	-2.67	1.35	0.92	1.31	-2.47	1.13	0.61	1.19	1.27	0.72	0.98	-1.87	1.43	1.34	1.52
		MOK	ENSG00000080823	-0.6	-1.13	-0.41	-0.75	-1.01	-0.75	-0.36	-0.77	-1.22	-0.32	-1.42	-0.86	-0.29	-0.64	-1.01
		MOS	ENSG00000172680	-0.15	-0.08	-0.69	-0.26	0	0.16	-0.25	-0.08	-0.65	-0.02	-0.65	0.29	0.18	0	0.15
		MPP1	ENSG00000130830	0.24	1.07	0.63	0.49	0.67	1.14	0.83	0.85	0.56	0.55	0.51	0.42	0.99	0.56	0.4
		MPP2	ENSG00000108852	-0.14	-0.12	-0.33	0.5	0.33	-0.02	0.02	0.21	0.1	0.61	0.45	0.03	0.13	-0.15	-0.37
		MPP3	ENSG00000161647	-0.64	-0.68	-0.73	-1.21	-2.28	-0.93	-1.01	-1.35	-0.89	-1.25	-1.26	-1.82	-2.14	-2.22	-2.31
		MSH2	ENSG00000095002	0.88	0.89	0.82	0.56	1.23	0.91	0.88	0.76	1.03	0.68	0.77	0.52	0.27	0.1	0.34
		MSH6	ENSG00000116062	0.15	0.03	-0.01	-0.45	-0.34	-0.17	-0.22	-0.06	-0.2	-0.66	-0.73	0.19	0.09	-0.17	-0.56
		MST1R	ENSG00000164078	-1.11	-0.94	-1.95	-1.13	-1.01	-1.32	-1.77	-1.03	-1.39	-0.51	0.2	-1.27	-1.16	-1.87	-1.45
		MST4	ENSG00000134602	0.7	0.6	0.86	0.36	0.67	0.2	0.49	-0.18	0.43	0.83	0.28	0.17	0.66	0.6	0.06
		MTOR	ENSG00000198793	-0.03	0.1	0.27	-0.28	-0.3	-0.06	-0.81	-0.17	0.06	0.02	0.1	0.78	0.59	1.1	0.63
		MUSK	ENSG00000030304	-1.46	-0.71	-0.74	0.14	-1.3	-0.5	-1.24	-0.39	-0.53	0.04	-0.86	-1.7	-1.06	-1.2	-1.55
		MUTYH	ENSG00000132781	0.64	1.05	1.12	0.8	1.23	1.44	1.44	1.47	1.71	0.73	0.95	0.86	1.04	1.49	0.54
		MVK	ENSG00000110921	0.04	-0.57	-0.15	-0.1	-0.01	-0.76	-0.49	-0.55	-0.51	-1.1	-1.07	-0.21	-0.34	-1.1	-1.15
		MYLK	ENSG00000065534	-1.15	-0.92	-1.62	-0.6	-1.39	-0.69	0.07	-0.29	-0.87	-0.6	-0.97	-1.26	-1.2	-0.68	-1.85
		MYLK2	ENSG00000101306	-0.63	-0.75	-1.21	-1.11	-0.2	-0.49	-0.11	-1.08	-0.28	-0.4	-0.81	0.19	-0.2	-0.23	-0.41
		MYLK3	ENSG00000140795	1.14	1.34	0.67	0.87	1.56	1.71	1.36	1.08	1.51	1.15	1.14	1.12	1.54	0.16	0.72
		MYLK4	ENSG00000145949	-1.12	-1.33	-2.49	-2.22	-1.12	-2.41	-2.09	-2.23	-2.02	-2.62	-1.78	-1.48	-0.99	-0.19	-1.07
		MYO3A	ENSG00000095777	-1.78	-1.76	-0.47	-1.82	-1.43	-0.56	0.33	-0.63	-0.43	-3.11	-2.68	-1.38	-1.14	-1.05	-1.02
		MYO3B	ENSG00000071909	-0.21	-0.53	0.91	0.15	0.17	-0.34	0.73	0.01	-0.38	-0.09	-0.03	-0.01	0.11	0	0.33
		N4BP2	ENSG00000078177	1.35	0.61	1.08	0.04	0.75	0.39	0.41	0.75	0.64	0.46	1.08	1.16	1.49	-0.01	0.91
		NADK	ENSG00000008130	0.4	0.15	1.1	0.76	0.15	-0.18	0.13	-0.4	0.02	0.19	0.61	0.79	0.95	0.85	0.67
		NAGK	ENSG00000124357	-1.59	-2.42	-6.32	-3.42	-1.35	-2.06	-1.7	-2.58	-2.04	-2.99	-2.48	-1.32	-0.98	-1.43	-1.04
		NBN	ENSG00000104320	-0.41	-0.14	0.5	-0.23	-0.53	-0.44	-0.23	-0.42	-0.7	0.49	0.36	-0.47	-0.44	0.66	-0.22
		NEK1	ENSG00000137601	1.16	1.26	1.26	1.19	1.4	1.29	1.2	1.44	1.18	1.01	0.67	2.42	2.87	1.11	1.24
		NEK10	ENSG00000163491	-1.04	-0.03	-0.88	-0.4	-0.6	-0.69	-0.62	-0.63	0.13	0.37	0.22	-0.71	0.44	-0.84	-0.65
		NEK11	ENSG00000114670	-0.71	-0.62	0.7	-0.53	0.22	0.03	0.63	0.06	0.04	-0.33	-1.12	-0.28	-0.66	-0.43	-0.29
		NEK2	ENSG00000117650	0.64	-0.43	-0.24	-0.69	0.59	-1.24	-0.77	-1.58	-0.81	-1.13	-0.97	0.45	-0.49	-1	-0.9
		NEK3	ENSG00000136098	-2.63	-1.3	-0.98	-2.19	-2.11	-1.23	-1.64	-1.34	-1.09	-2.21	-2.25	-0.9	-0.99	-1.74	-1.28
		NEK4	ENSG00000114904	0.31	1.05	0.82	0.8	-0.03	0.42	0.4	0.97	0.56	1.33	1.15	-0.18	0.58	1.03	1.6
		NEK5	ENSG00000197168	0.31	-0.18	0.6	-0.5	-0.13	-0.51	1.03	-0.64	-1.1	0.49	0.1	-0.1	-0.03	0.2	-0.53
		NEK6	ENSG00000119408	0.33	-0.03	-0.03	-0.31	-0.61	-1	0.56	-0.61	-0.25	0.64	0.61	-0.33	-0.6	1.59	0.7
		NEK7	ENSG00000151414	1.12	0.61	0.77	0.53	0.92	1.13	1.54	1.09	1.03	1.03	0.72	1.67	1.83	1.66	1.55
		NEK8	ENSG00000160602	-2.14	-1.79	-2.75	-1.84	-1.83	-1.48	-2.43	-1.66	-1.74	-2.84	-2.15	-1.32	-0.84	-1.29	-1.67
		NEK9	ENSG00000119638	-0.8	-0.09	-0.07	-0.48	-0.69	-0.32	-0.74	-0.27	-0.32	-0.53	-0.6	-1.25	-0.69	-0.39	-0.09
		NF1	ENSG00000196712	0.88	0.44	0.9	0.64	0.49	0.32	0.67	0.11	0.28	-0.09	0.03	0.4	0.25	0.28	-0.25
		NF2	ENSG00000186575	-0.25	-0.44	-0.87	0.71	0.36	0.95	-0.3	0.64	0.94	0	-0.19	-0.44	-0.6	-0.4	-0.07
		NIM1K	ENSG00000177453	0.27	0.63	0.78	0.8	0.2	0.19	0.45	-0.05	0.38	0.84	0.29	-0.3	-0.05	-0.09	0.02
		NLK	ENSG00000087095	-1.72	-0.6	-1.48	-0.6	-0.94	-0.39	-1.3	-0.85	-0.14	-2.34	-0.98	-0.06	0.41	-0.61	-0.29
		NME1	ENSG00000239672	1.73	1.19	0.89	1.04	1.21	0.75	1.21	0.7	0.96	1.16	1.38	1.54	1.65	1.22	1.28
		NME1-NME2	ENSG00000243678	-0.97	1.68	1.04	1.12	-1.48	1.11	0.64	0.49	0.78	0.57	0.4	-0.86	0.45	0.88	1.08
		NME3	ENSG00000103024	-0.68	-0.85	-0.47	-0.57	-0.38	-0.19	-0.56	-0.2	-0.77	-0.43	-1.19	-1.02	-1.47	-0.71	-0.51
		NME4	ENSG00000103202	0.83	1.14	0.71	0.38	-0.16	0.19	-0.24	0.31	-0.01	0.01	-0.12	0.03	-0.09	0.02	0.04
		NME5	ENSG00000112981	0.92	1.12	1.19	0.86	0.87	0.55	1	0.95	0.83	1.45	1.58	0.55	1.44	0.9	1.05
		NME6	ENSG00000172113	-1.07	-0.32	-0.76	-1.06	-0.53	-0.24	-0.66	-0.35	-0.14	-0.49	-1.2	-0.48	0.07	-0.35	0.11
		NME7	ENSG00000143156	1.45	1.33	1.14	1.43	1.8	1.96	1.27	1.64	1.51	0.64	1.06	2.19	2.18	1.55	1.84
		NPR2	ENSG00000159899	1.54	1.42	1.56	1.26	1.15	1.38	1.31	1.33	1.2	1.19	1.01	0.74	0.81	1.78	1.49
		NRBP1	ENSG00000115216	-0.65	-0.92	-1.47	-1.63	-0.21	-0.61	-0.62	-0.69	-1.14	-0.38	-0.76	-0.79	-0.11	0.07	0.41
		NRBP2	ENSG00000260533	0.55	0.61	0.08	-0.09	-0.52	0.44	-0.29	0.16	0.31	-1.67	-0.52	-0.25	-0.53	-0.38	-0.56
		NRK	ENSG00000123572	0.76	-0.6	-0.48	-1.18	0.15	-0.94	-0.02	-0.18	-1.05	0.68	-0.2	-0.4	-0.23	-0.16	-0.65
		NTRK1	ENSG00000198400	-0.64	-0.25	-0.6	-0.37	-0.52	-0.02	-0.42	0.12	-0.41	-1.44	-0.44	-0.75	-0.7	-0.98	-1.01
		NTRK2	ENSG00000148053	-0.11	0.35	0.23	0.37	-0.05	-0.26	0.58	0.24	0.36	0.4	0.61	0.24	0.85	0.38	0.38
		NTRK3	ENSG00000140538	1.01	0.99	0.78	1.26	1.74	1.61	1	1.16	1.2	0.19	1.01	1.6	1.98	1.07	1.47
		NUAK1	ENSG00000074590	-0.1	0.33	0.1	0.25	-0.61	-0.67	-0.58	-0.47	-0.4	0.67	0.49	-0.57	0.29	0.08	0
		NUAK2	ENSG00000163545	-0.29	-0.47	-0.74	-0.2	-0.6	-1.24	-1.71	-1.64	-1.29	0.23	-0.41	-0.35	-0.81	-0.25	-0.71
		NUCKS1	ENSG00000069275	0.52	-0.48	0.65	-0.73	0.41	0.02	0.33	-0.33	-0.55	-1.48	-0.15	0.29	0.14	0.15	0.28
		NUP62	ENSG00000213024	-0.83	-0.54	-3.11	-1.26	-0.63	0.1	-1.04	-0.18	0.44	-1.42	-1.37	0.89	0.54	0.33	0.51
		OBSCN	ENSG00000154358	1.52	1.24	1.19	1.03	1.2	1.11	0.41	1.3	1.22	1.13	1.48	0.98	1.47	0.72	1.05
		OXSR1	ENSG00000172939	0.98	-0.07	0.79	-0.36	0.65	0.38	0.53	-0.02	0.66	-1.19	-0.73	0.89	0.65	0.42	0.21
		PACSIN1	ENSG00000124507	0.48	0.22	0.38	0.66	0.73	0.73	-0.11	0.43	0.09	-0.01	0.66	0.95	-0.29	0.49	0.25
		PAK1	ENSG00000149269	-2.3	-2.26	-4.78	-3.67	-2.92	-3.05	-2.81	-2.81	-3.19	-2.78	-2.29	-2.34	-1.6	-2.2	-1.77
		PAK2	ENSG00000180370	0.94	1.67	0.6	1.49	0.61	1.55	1.03	1.5	1.42	1.35	1.37	0.91	0.67	1.05	0.8
		PAK3	ENSG00000077264	1.16	0.24	0.53	0.47	1.37	0.45	0.46	0.48	0.41	-0.09	-0.45	1.63	0.78	0.58	0.31
		PAK4	ENSG00000130669	0.3	0.25	0.24	0.39	-0.15	-0.79	-0.61	0.12	-0.29	0.45	0.21	-0.47	-0.38	-0.24	-0.1
		PAK6	ENSG00000137843	-0.26	0.87	0.54	0.67	-0.08	0.69	0.38	0.8	1.19	0.59	0.77	0.32	0.2	-0.09	-0.01
		PAK7	ENSG00000101349	1.4	0.38	0.34	0.75	1.74	0.72	0.29	0.58	0.14	0.6	0.37	1.99	0.28	1.03	0.52
		PALB2	ENSG00000083093	-2.01	-1.23	-0.85	-1.59	-1.05	-0.33	-0.68	-0.44	-0.24	-0.25	-0.5	-0.4	-0.27	0.25	-0.23
		PANK1	ENSG00000152782	0.7	0.74	0.31	0.4	0.43	0.38	0.19	0	-0.1	1.02	0.28	0.48	0.03	0.13	-0.15
		PANK2	ENSG00000125779	1.24	0.84	0.72	1.48	0.63	0.45	0.52	0.4	0.47	1.29	1.64	0.27	-0.03	0.65	0.4
		PANK3	ENSG00000120137	1.05	1.17	0.63	1.05	0.86	0.02	0.04	0.42	0.82	0.93	1.37	0.38	0.83	0.06	0.51
		PANK4	ENSG00000157881	-2.65	-2.55	-2.44	-3.63	-3.2	-3.8	-1.98	-2.46	-2.9	-2.08	-1.94	-2.08	-2.11	-2.17	-2.21
		PAPSS1	ENSG00000138801	0.7	0.55	0.65	0.22	0.43	0.57	0.97	0.54	0.67	0.84	0.21	0.67	0.19	-0.39	-0.56
		PAPSS2	ENSG00000198682	-0.49	0.17	1.02	0.58	-0.27	0.27	0.21	0.28	-0.12	0.36	0.05	-0.64	-0.2	0.07	0.2
		PASK	ENSG00000115687	0.81	1.02	0.4	0.32	1.33	2.15	1.56	1.38	0.91	-0.07	0.28	0.57	1.15	0.52	0.18
		PBK	ENSG00000168078	-0.39	0.56	0.44	0.53	-0.58	0.1	0.61	0.42	0.4	0.18	0.56	-0.16	0.64	0.92	0.54
		PCK1	ENSG00000124253	-1.35	-1.22	-3.81	-2.31	-1.74	-1.51	-2.53	-1.72	-1.4	-1.31	-2.45	-1.7	-1.6	-1.35	-1.13
		PCK2	ENSG00000100889	0.44	0.53	-0.15	0.4	0.67	0.64	0.5	0.54	0.42	0.42	0.05	-0.61	-0.48	0.74	0.45
		PDGFRA	ENSG00000134853	-1.25	0.7	-0.18	0.57	-1.11	-0.12	-0.56	0.09	-0.2	0.03	0.3	-1.35	-0.25	-0.14	-0.2
		PDGFRB	ENSG00000113721	-1.87	-1.38	-1.27	-1.32	-1.03	-1.09	-1.27	-1.26	-1.22	-1.86	-1.72	-1.33	-1.31	-1.13	-1.69
		PDGFRL	ENSG00000104213	-0.4	0.59	0.95	0.58	-0.01	0.44	0.99	0.65	0.54	1.4	0.89	0.43	0.73	1.91	0.7
		PDIK1L	ENSG00000175087	-0.61	-0.66	-0.56	-0.34	-1.24	-1.11	-1.38	-0.74	-0.83	-0.09	-0.37	-1.28	-1.17	-1.03	-0.9
		PDK1	ENSG00000152256	0.19	-0.25	-0.44	-0.27	-0.29	-1.32	-0.34	-0.63	-1.19	0.12	0.36	-0.31	-0.15	0.66	0.28
		PDK2	ENSG00000005882	1.04	0.82	1.23	1.01	1.08	0.82	0.56	0.81	0.98	0.95	0.56	0.57	1.16	0.96	0.48
		PDK3	ENSG00000067992	-0.37	0.26	0.3	0.08	0	0.19	0.2	0.63	0.77	0.59	0.58	0.18	-0.2	0.53	0.17
		PDK4	ENSG00000004799	0.01	-1.38	0	-0.36	-0.64	-0.63	-0.67	-0.27	-0.68	-0.61	-0.29	0.49	0.36	0.93	0.03
		PDPK1	ENSG00000140992	-0.76	-0.42	-1.65	-1	-0.89	-0.77	-1.12	-0.55	-0.89	-1.93	-1.64	-0.67	-0.34	-1.1	-1.07
		PDXK	ENSG00000160209	1.51	1.62	0.31	1.1	1.5	1.73	0.72	1.38	1.33	0.9	0.97	1.04	1.77	1.39	1.64
		PEAK1	ENSG00000173517	-1.37	-2.29	-2.06	-2.49	-1.45	-2.8	-2.53	-2.22	-2.49	-2.13	-2.34	-1.54	-1.56	-1.78	-1.59
		PFKFB1	ENSG00000158571	-0.73	-1.49	-1.6	-1.61	-0.39	-1.72	-1.51	-1.87	-1.8	-1.27	-1.87	-0.65	-1.38	-1.47	-1.17
		PFKFB2	ENSG00000123836	0.99	0.7	-0.1	0.34	0.83	0.44	0.21	0.73	-0.01	-0.37	0	0.96	0.69	0.33	0.14
		PFKFB3	ENSG00000170525	-1.7	-1.23	-1.13	-0.9	-1.01	-1.47	-1.51	-1.11	-1.08	-1.13	-0.92	-2.06	-1.29	-1.16	-1.05
		PFKFB4	ENSG00000114268	0.07	0.32	0.14	0.19	0.74	0.77	0.04	0.28	0.61	-0.17	-0.42	0.71	0.44	0.34	0.94
		PFKL	ENSG00000141959	0.7	0.1	-0.32	0.1	0.7	0.82	0.29	1.01	0.67	0.86	0.77	1.3	1.55	1.03	0.97
		PFKM	ENSG00000152556	-0.4	-0.37	0.47	0.02	-0.55	-0.02	-0.08	0.26	0.08	-0.14	0.67	0.18	-0.28	0.66	0.76
		PFKP	ENSG00000067057	0.33	0.58	0.58	0.64	0.78	1.56	0.93	1.07	0.88	0.73	0.51	-0.6	-0.64	0.35	0.04
		PGK1	ENSG00000102144	0.06	0.64	-1.13	-0.28	0.86	1.04	0.53	0.56	0.75	0.41	0.92	0.87	1.01	0.82	0.91
		PGK2	ENSG00000170950	1.29	1.32	1.42	1.36	1.58	1.1	1.11	0.79	0.95	1.13	1.14	0.44	0.48	0.85	1.26
		PHKA1	ENSG00000067177	0.57	0.87	0.85	0.91	1.2	0.8	1.02	0.67	0.47	1.25	0.3	1.09	0.35	1.39	1.18
		PHKA2	ENSG00000044446	0.89	1.09	1.09	0.78	0.69	0.87	0.44	0.55	0.53	0.43	0.31	0.51	1.71	0.51	0.65
		PHKB	ENSG00000102893	1.16	1.49	0.92	1.21	0.9	1.68	1.33	1.76	1.69	1.39	1.34	0.89	1.74	1.67	1.84
		PHKG1P1	ENSG00000226075	0.45	0.04	0.92	0.83	1.17	1.55	1.08	1.28	1.3	0.62	0.61	0.55	0.61	-0.01	0.45
		PHKG2	ENSG00000156873	-0.18	0.21	0.64	0.76	0.52	1.07	0.53	0.84	0.72	1.23	1.07	0.75	1.43	1.16	1.22
		PHOX2B	ENSG00000109132	0.18	0.9	0.37	0.71	1.04	1.52	1.19	1.23	0.87	0.49	0.79	1.12	0.82	1.18	1.46
		PI4K2A	ENSG00000155252	1.34	1.72	0.5	0.95	0.99	1.1	0.89	1.2	1.04	1.19	0.99	1.11	0.99	1.79	1.6
		PI4K2B	ENSG00000038210	0.42	-0.04	0.34	-0.04	0.22	-0.34	-0.31	-0.58	-0.4	0.43	-0.07	0.19	-0.75	0.26	-0.41
		PI4KA	ENSG00000241973	-0.56	-0.98	-0.58	-1.27	0.31	-0.91	-0.95	-1.3	-1.41	-0.12	-1.77	-0.46	-0.84	0.36	-0.57
		PI4KB	ENSG00000143393	-0.42	-0.3	-0.68	-0.05	0.19	-0.18	0.06	0.13	-0.24	0.75	0.35	0.41	-0.06	0.9	0.56
		PIK3C2A	ENSG00000011405	-0.19	-1.55	-3.9	-2.75	-0.82	-1.74	-3.04	-2.38	-1.8	-3.81	-3.05	0.25	-1.86	-3.17	-2.53
		PIK3C2B	ENSG00000133056	0.72	0.79	-0.15	0.44	0.4	0.27	0.11	0.85	0.41	0.4	1.14	0.47	0.5	0.77	0.59
		PIK3C2G	ENSG00000139144	-1.52	-1.51	-0.69	-1.36	-0.94	-0.89	-1.3	-1.51	-1.1	-2.07	-1.72	-0.59	-1.64	-1.29	-1.53
		PIK3C3	ENSG00000078142	-0.13	-0.05	-0.29	-0.8	-1.05	-0.69	-0.67	-0.47	-0.22	-0.65	-0.01	-0.57	-0.7	-0.86	-1
		PIK3CA	ENSG00000121879	1.03	0.57	0.87	0.55	1.1	0.27	0.8	0.82	0.56	0.81	0.82	0.81	1.6	0.68	1.42
		PIK3CB	ENSG00000051382	-0.9	-0.09	-0.32	0.11	-1.9	0.07	0.1	0.51	0.44	0.19	0.44	-1.27	-0.95	-0.33	1.02
		PIK3CD	ENSG00000171608	0.58	-0.5	-0.05	-0.5	1.04	-0.28	-0.37	-0.45	-0.33	0.04	0.31	0.75	-0.38	0.3	-0.03
		PIK3CG	ENSG00000105851	-0.06	-0.68	-0.05	-0.73	-1.03	-1.09	-0.64	-0.94	-1.18	-0.8	-0.68	-0.1	-0.69	0.22	-0.83
		PIK3R1	ENSG00000145675	2.02	1.35	1.33	1.3	2	1.8	1.48	1.6	1.52	0.94	1.56	1.75	1.25	2.08	1.96
		PIK3R1	ENSG00000145675	1.94	1.69	1.38	1.72	1.99	1.61	1.47	1.73	1.59	1.39	1.46	1.51	1.7	1.75	2.02
		PIK3R2	ENSG00000105647	0.63	0.16	0.22	0.38	0.65	0.46	0.28	0.49	0.35	0.19	0.32	0.77	1.24	-0.5	-0.1
		PIK3R3	ENSG00000117461	0.22	0.55	0.34	0.5	-0.15	0.09	0.04	0.17	-0.36	0.65	0.75	-0.15	0.44	1.57	1
		PIK3R4	ENSG00000196455	-0.54	-1.3	-0.92	-1.13	-1.17	-1.43	-1.38	-1.76	-1.22	-0.44	0	-1.2	-1.53	-0.91	-0.57
		PIK3R5	ENSG00000141506	0.48	0.32	-0.56	-0.32	-0.16	0.06	-0.09	0.18	0.05	-0.27	-0.23	-0.45	0.28	0.71	0.34
		PIKFYVE	ENSG00000115020	0.94	-0.32	0.28	-0.07	0.93	-0.63	0.66	-0.2	-0.74	0.07	-0.07	-0.34	-0.24	0.7	0.38
		PIM1	ENSG00000137193	-0.86	-0.76	-0.9	-0.9	-0.79	-1.38	-0.72	-0.4	-1.36	-0.49	-0.83	-0.54	-1.58	-1.36	-1.28
		PIM2	ENSG00000102096	-0.94	-1.04	-0.77	-0.93	-0.71	-0.78	-0.73	-0.82	-0.68	-0.16	-1.73	-0.52	-0.81	-0.57	-1.1
		PIM3	ENSG00000198355	1.83	0.87	0.02	0.7	1.69	0.38	0.12	0.08	0.3	-0.29	0.05	1.46	-0.04	-1.97	-1.62
		PINK1	ENSG00000158828	0.31	0.29	-0.56	0.06	0.67	-0.2	-0.13	0.09	-0.71	0.68	0.53	-0.26	0.21	0.95	0.32
		PIP4K2A	ENSG00000150867	0.25	0.58	0.49	0.55	-0.46	0.37	0.45	0.33	0.28	0.24	-0.4	0.87	1.37	1.15	1.29
		PIP4K2B	ENSG00000141720	-1.22	-1.46	-0.91	-1.44	-1.93	-1.54	-1.23	-1.56	-2.11	-1.69	-1.87	-0.84	-0.88	-1.67	-2.3
		PIP4K2C	ENSG00000166908	0.53	0.92	0.81	0.59	0.52	0.8	0.25	1.04	0.78	0.28	0.34	0.32	1.39	0.9	1.09
		PIP5K1A	ENSG00000143398	0.25	-0.16	0.04	0.34	0.72	0.18	-0.35	0.29	0.22	-0.93	-0.14	0.55	-0.09	-1.26	-0.5
		PIP5K1B	ENSG00000107242	0.23	0.72	0.13	0.3	0.28	0.31	0	0.32	0.16	0.21	0.08	-0.05	0.34	0.25	0.19
		PIP5K1C	ENSG00000186111	-0.23	0.22	0.1	0	-0.59	-0.65	0.06	-0.36	0.12	0.74	0.36	1.21	0.55	0.82	0.34
		PIP5KL1	ENSG00000167103	1.01	0.34	0.33	-0.06	0.71	0.63	0.74	0.22	0.68	-0.71	-0.06	0.37	0.54	0.43	0.6
		PKDCC	ENSG00000162878	0.14	0.15	-0.13	0.12	-0.29	-0.07	0.08	-0.09	-0.16	-0.61	-0.49	-0.67	-0.46	-0.42	-0.42
		PKIA	ENSG00000171033	-0.19	-0.1	0.94	0.85	0.13	-0.08	1.46	0.28	-0.25	0.22	-0.17	-0.97	-0.96	-1.43	-1.5
		PKIB	ENSG00000135549	0.12	-1.13	0.58	-0.85	0.82	0.2	0.65	0.03	0.14	-0.61	-0.22	0.75	0.63	0.58	0.45
		PKLR	ENSG00000262785	-0.94	1.57	0.7	0.92	-0.65	2.1	1.24	1.39	2.06	1.11	0.45	-1.74	1.36	1.11	1.14
		PKM	ENSG00000067225	-0.57	-1.36	-0.86	-1.57	-1.02	-1.18	-0.62	-1.1	-1.77	-1.03	-1.48	-0.33	-1.24	-0.17	-0.36
		PKMYT1	ENSG00000127564	0.33	0.59	0.08	0.55	0.05	0.08	0.46	0.23	-0.14	-0.25	0.19	-0.26	0.09	0.22	0.01
		PKN1	ENSG00000123143	0.96	1.26	0.59	0.86	0.52	0.8	0.32	0.55	0.36	1.28	0.91	0.66	0.44	0.9	0.95
		PKN2	ENSG00000065243	-2.5	-1.53	-5.2	-2.23	-2.42	-2	-3.72	-2.12	-1.87	-1.35	-0.78	-1.69	-1.13	-1.44	-1.18
		PKN3	ENSG00000160447	-0.18	-0.19	-0.68	-0.27	-0.14	0.25	0.38	0.69	0.47	-1.07	-0.7	0.55	-0.6	-0.02	-0.36
		PLK1	ENSG00000166851	-3.92	-2.98	-8.82	-4.83	-3.78	-3.64	-5.85	-3.66	-3.33	-3.56	-3.95	-3.18	-2.48	-3.87	-2.59
		PLK2	ENSG00000145632	-0.67	-0.02	0.26	-0.6	-1.07	-0.96	-0.56	-0.88	-1.13	-0.21	-0.59	-1.07	-1.57	-1.28	-1.16
		PLK3	ENSG00000173846	0.81	-0.42	0.31	0.32	0.6	0.79	0.7	0.66	0.17	-0.27	-1.16	0.55	0.16	0.35	0.01
		PLK4	ENSG00000142731	-0.96	-2.14	-3.81	-2.87	-1.67	-2.22	-2.51	-2.76	-2.41	-2.34	-2.79	0.06	-1.39	-1.86	-1.69
		PMS1	ENSG00000064933	0.34	0.29	0.81	0.62	-0.42	0.2	0.17	0.47	0.01	-0.24	-0.64	-0.19	-1.15	-0.39	-1.38
		PMS2	ENSG00000122512	-0.94	-0.26	-0.11	-0.79	-0.25	-0.05	0.06	-0.24	-0.01	-0.62	-0.15	0.07	0.29	-0.37	-0.12
		PMVK	ENSG00000163344	-2.86	-1.15	-0.14	-0.78	-1.36	-1.22	0.13	-0.46	-0.57	0.04	0.19	-0.85	-0.82	-0.61	-0.68
		PNCK	ENSG00000130822	-0.55	-0.11	-0.55	-0.26	-1.33	0	-0.63	-0.11	-0.34	0.79	0.41	-0.8	-1.07	0.06	0.47
		PNKP	ENSG00000039650	-1.62	-1.1	-2.29	-0.99	-1.5	-1.52	-1.54	-1.23	-1.52	-1.19	-1.17	-1.36	-0.46	-0.51	-0.62
		POMK	ENSG00000185900	1.525	1.245	0.68	1.155	1.33	1.575	1.69	1.835	1.6	1.26	1.3	1.61	2.595	2.305	2.12
		PRKAA1	ENSG00000132356	1.46	0.75	0.55	0.52	0.85	0.34	0.67	0.25	0.58	0.34	0.61	0.41	0.89	1.19	0.79
		PRKAA2	ENSG00000162409	0.3	0.42	0.74	0.65	0.52	1.08	1.45	0.77	0.88	0.25	0.27	0.71	0.08	0.21	0.1
		PRKAB1	ENSG00000111725	-1.52	-0.97	-3.14	-1.52	-1.76	-1.64	-2.22	-1.42	-1.8	-1.2	-0.39	-0.99	-0.13	-0.47	0.04
		PRKAB2	ENSG00000131791	0.35	-0.82	-2.09	-1.25	0.21	-0.8	-1.58	-1.19	-0.81	-0.48	-0.85	-0.12	-1.12	-1.39	-1.18
		PRKACA	ENSG00000072062	-0.33	-0.54	-2.11	-0.44	-0.57	-0.94	-1.36	-1.25	-1.42	-1.19	-1.31	-1.58	-1.31	-1.1	-1.05
		PRKACB	ENSG00000142875	0.02	-0.92	-0.47	-0.9	-0.27	-1.05	-0.83	-1.04	-1.71	-0.77	-0.63	-0.32	-0.04	0.51	0.22
		PRKACG	ENSG00000165059	0	-0.25	0.2	0.29	0.39	0.51	0.67	0.24	-0.07	-0.24	-0.95	-1.03	-0.47	-0.12	-0.27
		PRKAG1	ENSG00000181929	0.25	0.12	0.37	0.22	-0.12	-0.29	0.56	-0.21	-0.12	1.04	0.65	0.02	0.43	0.89	0.02
		PRKAG2	ENSG00000106617	1.44	1.31	0.54	1.02	0.74	0.39	0.24	0.66	0.66	0.82	0.92	0.73	0.77	0.36	0.89
		PRKAG3	ENSG00000115592	-2.45	-2.21	-5.09	-3.24	-3.19	-2.98	-3.97	-2.87	-2.14	-4.03	-3.67	-2.01	-1.54	-3	-2.25
		PRKAR1A	ENSG00000108946	0.29	-0.03	0.36	0.48	0.09	0.17	0.09	0.11	0.57	0.27	0.33	0.15	-0.58	-0.18	-0.18
		PRKAR1A	ENSG00000108946	0.63	-0.26	0.12	0.63	0.71	-0.27	0.55	0.06	0.5	0.55	0.37	0.52	-0.27	0.55	-0.02
		PRKAR1B	ENSG00000188191	0.26	-1.11	-0.89	-1.07	0.42	-1.91	-1.93	-1.45	-2.29	-0.85	-0.82	-0.95	-0.8	-0.98	-0.23
		PRKAR2A	ENSG00000114302	-0.85	-0.25	-0.85	0.18	-0.56	-0.11	-0.58	-0.55	0.01	0.75	-0.15	-1.3	-0.29	-0.22	-0.2
		PRKAR2B	ENSG00000005249	-1.46	-1.42	-3.3	-1.9	-1.73	-1.96	-2.32	-2.17	-2.4	-3.14	-3.3	-2.14	-2.47	-2.05	-2.19
		PRKCA	ENSG00000154229	0.32	0.72	0.37	0.22	-0.08	0.97	0.18	0.66	0.32	0.88	0.25	0.13	1.36	0.18	0.46
		PRKCB	ENSG00000166501	-0.64	-1.38	-0.94	-1.27	-1.06	-0.94	-1.14	-0.96	-0.76	-1.09	-1.15	-1.05	-1.16	-0.98	-1.75
		PRKCD	ENSG00000163932	-1.89	-2.3	-2.48	-2.1	-2.59	-2.46	-3.7	-2.78	-2.19	-2.16	-2.32	-2.1	-1.78	-2.21	-1.36
		PRKCE	ENSG00000171132	-0.34	-0.74	-0.41	-0.26	-0.82	-0.99	-1.03	-0.99	-0.7	-0.63	-1.07	-1.8	-1.1	-1.48	-1.26
		PRKCG	ENSG00000126583	-0.5	0.46	0.06	0.49	0.22	0.32	0.48	0.11	0.45	0.96	0.37	1.02	0.37	0.96	0.78
		PRKCH	ENSG00000027075	-0.44	-1.8	-1.25	-1.83	-0.59	-2.59	-1.73	-2.8	-2.42	-2.38	-3.02	0.52	-1.16	-1.99	-1.42
		PRKCI	ENSG00000163558	0.08	-0.06	-1.01	0.36	0.14	-0.92	-0.86	-0.45	-0.15	-0.25	0.16	-0.55	-1.16	-0.46	-0.33
		PRKCQ	ENSG00000065675	-0.37	0.1	0.37	0.66	-0.34	0.21	0.73	0.64	0.44	1.02	0.78	0.18	0.23	0.73	0.73
		PRKCSH	ENSG00000130175	-1.37	-0.23	-0.9	-1.07	-0.88	-0.76	-0.34	-0.72	-0.53	0.54	0.49	-1.4	0.39	0.06	0.14
		PRKCZ	ENSG00000067606	-3.36	-1.77	-1.99	-1.55	-3.3	-0.75	-1.98	-1.32	-0.86	-1.6	-2.04	-2.8	-2.69	-2.28	-1.82
		PRKD1	ENSG00000184304	-1.57	-0.85	-0.41	-0.46	-0.71	-0.37	0.11	-0.29	0	0.44	0.23	-0.89	-0.12	-0.08	0.11
		PRKD2	ENSG00000105287	2.05	1.4	0.85	1.06	1.59	1.73	1.03	1.54	1.32	1.22	1.27	2.38	2.21	2.1	1.95
		PRKD3	ENSG00000115825	-1.12	0.6	0.9	0.55	0.06	0.7	0.02	0.71	0.52	-0.44	-0.16	-1.07	-1.03	0.18	-0.28
		PRKDC	ENSG00000253729	-0.96	-0.96	-1.37	-1.6	-1.12	-1.42	-0.49	-0.73	-0.55	-1.44	-1.14	-0.36	-0.87	-1.05	-0.09
		PRKG1	ENSG00000185532	0.08	0.28	0.62	0.27	-0.19	-0.53	0.13	-0.15	0.01	0.3	-0.08	-0.97	-1.16	-0.87	-0.5
		PRKG2	ENSG00000138669	0.12	0.18	0.58	0.09	-0.24	0.23	-0.39	-0.23	-0.03	-0.45	-0.39	-1.08	-0.2	-0.51	-0.72
		PRKX	ENSG00000183943	0.77	0.51	0.88	0.78	0.88	0.04	0.2	0.43	0.31	0.4	0.74	0.16	1.38	0.19	-0.03
		PRKY	ENSG00000099725	-1.38	-0.42	-1.9	-1.12	-1.5	0.21	-0.29	-0.01	-0.07	-1.45	-1.19	-0.78	-0.48	0.51	0.19
		PRPS1	ENSG00000147224	-0.28	0	-0.99	-0.3	-1.23	-0.59	-1.13	-0.63	-0.39	-0.32	0.08	-0.78	-0.4	-0.66	-0.39
		PRPS1L1	ENSG00000229937	0.22	-0.62	0.04	-0.93	0.31	-1.25	-0.5	-1.47	-1.04	-0.39	-0.37	0.67	-0.58	-0.53	-0.52
		PRPS2	ENSG00000101911	0.07	-0.34	-0.62	-0.53	-0.34	-0.97	-0.85	-0.45	-0.71	-0.66	-0.31	-0.07	-0.12	-0.5	-0.66
		PSKH1	ENSG00000159792	0.99	0.26	0.62	0.58	1.24	0.24	-0.14	0.08	0.16	0.74	0.47	0.68	0.21	0.06	0.02
		PSKH2	ENSG00000147613	-0.26	-0.3	0.18	-0.45	-0.01	-0.5	0.24	0.02	-0.52	-0.7	-0.92	-0.6	0.15	0.16	-0.37
		PSTK	ENSG00000179988	-0.89	-1.17	-0.79	-1.34	-0.57	-0.44	-0.17	-0.29	-0.71	-1.38	-0.38	0.51	0.12	0.35	-0.59
		PTCH1	ENSG00000185920	0.3	0.33	0.88	0.12	0.09	-0.13	0.28	-0.14	-0.09	0.23	0.69	0.18	-0.13	0	0.52
		PTEN	ENSG00000171862	0.81	0.03	0.83	0.57	0.95	0.96	1.02	0.66	1.36	0.66	0.54	1.14	1.47	0.75	1.14
		PTK2	ENSG00000169398	-1.32	-1.57	-2.2	-1.58	-1.14	-2.31	-2.6	-1.83	-1.78	-1.86	-1.04	-0.82	-0.37	-0.75	-0.49
		PTK2B	ENSG00000120899	0.01	-0.29	-1.91	-0.88	-0.3	-0.28	-1.04	-0.15	-0.1	-1.49	-0.75	-0.28	-0.56	-0.31	-0.17
		PTK6	ENSG00000101213	0.94	1	0.62	0.6	0.38	0.36	0.66	0.51	0.58	0.79	0.91	0	-0.24	0.54	0.45
		PTK7	ENSG00000112655	0.07	-1.02	-1.66	-0.79	-0.41	-1.13	-1.28	-0.79	-0.86	-1.3	-2.12	-1.56	-1.32	-0.71	-0.56
		PXK	ENSG00000168297	-0.26	-0.72	-0.36	-0.76	-0.1	-1.02	-0.2	-0.43	-1.17	0.15	-0.09	0.42	-0.6	0.11	0.11
		RAF1	ENSG00000132155	-0.36	0.52	-0.35	0.31	0.11	0.25	-1.03	0.36	-0.19	-0.12	0.07	1.35	-0.57	-0.62	-0.12
		RB1	ENSG00000139687	0.31	0.44	0.47	0.45	-0.33	0.28	0.35	0.02	0.27	0.07	0.29	-0.25	0.1	0.45	0.52
		RBKS	ENSG00000171174	2.08	1.22	0.83	1.47	1.93	1.56	1.35	1.24	1.29	1.55	0.98	1.79	2.07	2.18	1.96
		RECQL4	ENSG00000160957	1.17	-0.67	-0.37	-0.94	0.74	-1.02	-0.74	-0.9	-0.6	0.08	-0.16	0.42	-0.03	-0.96	-0.84
		RELA	ENSG00000173039	-1.64	-1.19	-2.99	-1.3	-1.06	-0.96	-1.49	-1.47	-0.97	-1.52	-1.88	-1.63	-1.91	-1.31	-1.2
		RET	ENSG00000165731	0.98	0.67	0.31	0.56	1.14	-0.01	0.77	0.64	0.49	0.2	0.51	0.58	-0.22	0.09	-0.04
		RFK	ENSG00000135002	0.41	0.22	0.16	0.28	0.61	0.06	0.62	0.38	0.54	0.66	0.45	0.8	0.12	0.77	0.67
		RIOK1	ENSG00000124784	-1.28	-0.79	-2.76	-1.58	-1.12	-0.71	-2.07	-0.85	-0.79	-1.15	-0.56	-1.21	-0.82	-0.98	-0.82
		RIOK2	ENSG00000058729	-1.56	-1.2	-4.63	-2.24	-2.07	-1.07	-2.4	-1.29	-0.48	-1.32	-0.18	-0.42	-0.18	-0.29	-0.16
		RIOK3	ENSG00000101782	0.91	0.3	0.13	0.16	0.59	-0.23	-0.29	-0.33	0.03	0.4	-0.3	0.75	-0.21	-0.3	0.18
		RIPK1	ENSG00000137275	0.36	0.52	0.05	0.18	0.3	0.74	0.32	0.36	-0.1	0.23	0.41	0.2	-0.01	-0.49	-0.2
		RIPK2	ENSG00000104312	0.65	0.94	1.05	0.84	-0.09	0.35	0.27	0.15	0.42	0.1	0.08	0.11	-0.4	-0.98	-0.98
		RIPK3	ENSG00000129465	-1.97	-0.71	-1.27	-1.12	-1.41	-0.53	-1.11	-0.64	-0.83	-0.31	-0.67	-0.32	-0.4	-0.56	-0.33
		RIPK4	ENSG00000183421	-1.95	-1.21	-1.02	-0.94	-1.99	-1.06	-0.94	-1.21	-1.18	-1.03	-0.82	-1.16	-1.31	-0.72	-1.04
		RNASEL	ENSG00000135828	0.92	0.96	0.71	0.68	0.23	0.45	0.35	0.47	1.1	0.58	0.92	0.04	0.19	0.09	0
		ROCK1	ENSG00000067900	1.31	1.26	1.48	1.33	1.65	1.76	1.64	1.67	1.68	0.66	1.16	1.56	2.15	1.59	1.57
		ROCK2	ENSG00000134318	-0.51	0.97	0.52	0.75	-0.32	0.4	0.78	0.65	1.29	-0.23	0	-0.3	0.91	-0.33	-0.01
		ROR1	ENSG00000185483	0.3	0.77	1.05	0.98	-0.35	-0.29	0.59	0.25	0.31	0.49	1	-0.83	-0.27	-0.11	0.55
		ROR2	ENSG00000169071	-0.93	-0.45	-1.18	-0.64	-0.29	-0.26	-1.12	-0.42	-0.63	-2.06	-2.02	-0.7	-0.42	-0.88	-1.08
		ROS1	ENSG00000047936	0.12	-0.08	0.41	0.53	0.33	0.16	0.13	0.2	0.29	-0.28	0.05	0.54	1.25	0.08	0.36
		RP11-78H18.2	ENSG00000229817	-2.22	-1.67	-4.13	-2.72	-1.66	-1.46	-2.13	-1.81	-1.2	-0.94	-1.39	-1.08	-1.47	-1.87	-1.45
		RP4-592A1.2	ENSG00000185839	0.43	0.69	0.38	0.73	0.77	1.07	1.12	0.65	0.21	0.71	0.86	-0.71	-0.12	0.35	-0.52
		RPS6KA1	ENSG00000117676	-0.92	0.03	-1.02	-0.22	-1.3	-0.6	-1.55	-0.46	-0.32	0.45	-0.04	-0.68	0.3	-0.56	-0.09
		RPS6KA2	ENSG00000071242	-2.04	-1.75	-1.15	-1.75	-1.72	-0.54	-1.12	-0.98	-0.49	-2.75	-2.5	-1.34	-2.42	-1.3	-1.45
		RPS6KA3	ENSG00000177189	0.26	0.24	-0.2	0.05	0.22	0.07	-0.06	0.4	0.34	0.03	0.11	0.24	0.49	0.07	0.28
		RPS6KA4	ENSG00000162302	0.1	-1.58	-1.45	-1.18	0.75	0.01	-0.49	-0.48	-0.15	-0.68	-0.27	1.2	0.3	0.28	0.3
		RPS6KA5	ENSG00000100784	-2.03	-1.27	-1.39	-1.8	-2.31	-1.27	-0.63	-0.88	-1.36	-0.64	-1.25	-2.24	-0.87	-0.58	-0.61
		RPS6KA6	ENSG00000072133	0.05	-0.12	-0.48	-0.46	0.06	-0.66	-0.55	-0.29	-0.38	-0.45	-0.29	0.81	-0.63	-1.55	-0.76
		RPS6KB1	ENSG00000108443	-1.17	-2.06	-0.42	-1.13	-1.43	-1.88	-1.26	-1.55	-1.74	-3.8	-3	0.22	-0.85	-1.7	-1.21
		RPS6KB2	ENSG00000175634	0.68	0.47	0.45	0.53	0.26	0.36	0.15	0.27	0.11	0.94	0.85	0.23	-0.03	-0.23	-0.13
		RPS6KC1	ENSG00000136643	0.72	0.88	0.62	0.76	0.96	0.48	0.77	0.79	1.02	0.49	0.66	0.46	1.43	0.9	0.75
		RPS6KL1	ENSG00000198208	-0.63	-0.42	-0.22	-0.05	-0.88	-0.62	-0.56	-0.06	-0.47	-0.41	0.03	-1.1	-0.66	-0.49	-0.46
		RYK	ENSG00000163785	1.04	1.21	0.75	0.86	0.09	0.09	0.56	0.21	-0.04	0.87	1.11	1.08	1.8	1.49	1.16
		SBDS	ENSG00000126524	0.99	1.01	0.68	0.92	1.21	1.36	1.01	1.42	1.29	0.79	0.68	1.35	1.3	1.18	1.21
		SBK1	ENSG00000188322	-0.51	0	0.54	0.01	-0.54	0.06	0.35	-0.58	-0.07	0.24	0.4	-0.66	-0.86	-0.04	0.5
		SCYL1	ENSG00000142186	0.96	1.18	0.5	1.12	0.86	0.25	0.82	0.8	0.92	1.12	1.08	0.78	0.07	0.92	0.39
		SCYL3	ENSG00000000457	-1.22	-1.1	-2.1	-1.12	-1.3	-0.98	-1.81	-1.25	-0.9	-0.11	-0.59	0.13	-0.49	-0.94	-0.97
		SDHB	ENSG00000117118	1.7	1.53	0.03	0.79	2.05	2.27	1.21	1.65	2.59	1.2	1.38	2.33	1.94	2.2	2.66
		SDHC	ENSG00000143252	0.01	-0.14	0.01	-0.42	0.39	0.6	0.73	0.41	0.44	0.38	0.4	0.67	-0.56	0.66	0.27
		SDHD	ENSG00000204370	-1.04	-2.01	-1.84	-1.13	-0.32	-0.12	-0.54	-0.25	-0.69	-0.68	-1.25	0.01	-0.58	0.01	-0.72
		SGK1	ENSG00000118515	0.01	0.76	0.59	0.69	-0.55	0.55	0.86	0.88	0.29	0.17	0.41	-0.4	0.42	-0.57	-0.87
		SGK2	ENSG00000101049	0.67	-1.51	-0.82	-1.69	0.73	-1.1	-0.43	-1.47	-1.39	-1.93	-1.6	0.66	-1.14	0.13	-0.96
		SGK223	ENSG00000182319	-1.45	-0.83	-0.29	-0.5	-1.94	-0.76	-1.43	-0.21	-0.2	-1.17	-0.77	-1.36	-0.96	-1.97	-1.35
		SGK494	ENSG00000167524	1.33	1.3	0.71	1.38	0.86	0.86	-0.36	0.38	0.71	1.33	0.95	0.02	0.54	-0.24	-0.21
		SHPK	ENSG00000262304	-0.55	-0.32	-0.51	-0.17	-0.23	-0.24	-0.41	-0.25	0.07	-0.22	-1.14	-0.06	-0.26	-0.01	0.03
		SIK1	ENSG00000142178	0.36	0.52	0.95	0.81	0.43	0.33	0.71	0.44	0.37	0.72	0.27	-0.06	0.27	0.63	0.08
		SIK2	ENSG00000170145	1.08	-1.69	-3.9	-3.19	0.38	-1.32	-1.54	-1.61	-1.54	-2.38	-2.19	0.48	-0.72	-0.59	-0.58
		SIK3	ENSG00000160584	0.77	0.44	0.03	0.07	0.45	0.21	0.05	0.38	-0.26	0.29	0.55	0.9	1.28	1.03	1.02
		SKAP1	ENSG00000141293	-0.24	-0.07	-0.38	-0.04	0.25	0.65	-0.2	0.38	0.47	-0.31	-0.34	-0.32	-0.32	-0.02	0.09
		SLK	ENSG00000065613	0.42	0.72	-0.07	0.13	-0.03	0.78	0.63	0.25	0.61	-0.72	-0.25	1.19	0.94	-0.1	-0.17
		SMAD4	ENSG00000141646	-1.6	-1.12	-3.35	-1.31	-0.96	-1.17	-1.42	-0.95	-1.12	-0.82	-0.95	-0.99	-0.4	-0.58	-0.68
		SMARCB1	ENSG00000099956	-1.13	-0.36	0.27	0.02	-0.79	0.15	-0.17	0.17	0.23	-0.15	-0.43	-1.09	-0.84	-0.38	-0.27
		SMG1	ENSG00000157106	0.36	-0.54	-0.47	-0.53	0.5	-0.2	-0.88	-0.87	-0.19	-1.72	-2.61	0.21	-0.09	-0.09	-0.28
		SNRK	ENSG00000163788	-0.75	-1.41	-1.9	-1.72	-1.48	-1.82	-2.12	-1.79	-2.23	-1.79	-1.47	-0.41	-1.11	-1.67	-1.23
		SOCS1	ENSG00000185338	-0.12	-0.71	-0.68	-0.69	-0.66	-0.7	-1.15	-0.59	-0.93	-0.34	-0.16	-0.97	-1.05	-0.02	-0.51
		SPEG	ENSG00000072195	0.16	0.55	0.1	0.83	0.54	0.67	0.28	0.58	0.76	0.42	0.71	0.56	0.68	0.5	1.13
		SPHK1	ENSG00000176170	-1.62	-0.98	-0.8	-1.02	-0.91	-0.8	-0.66	-0.93	-1.11	-1.09	-0.8	-0.75	-0.63	-0.84	-1.07
		SPHK2	ENSG00000063176	-0.43	-0.15	-0.02	-0.1	-0.11	-0.26	-1.13	-0.35	0.07	0.21	-0.27	1.06	-0.33	-0.61	-0.44
		SRC	ENSG00000197122	1.06	0.85	0.64	0.44	0.74	0.67	-0.15	0.5	0.69	0.49	0.3	0.03	0.43	0.35	0.27
		SRMS	ENSG00000125508	-0.97	-1.48	-2.73	-1.23	-1.48	-2.76	-1.98	-1.56	-1.97	-2.08	-1.51	-1.87	-2.1	-1.95	-1.42
		SRP72	ENSG00000174780	-0.42	-0.72	-1.17	-0.95	-0.2	-0.03	-0.83	-0.75	-0.39	-0.17	-0.4	-0.11	0.26	0.41	-0.13
		SRPK1	ENSG00000096063	0.62	1.15	0.98	1.11	0.4	1.12	0.62	0.82	1.31	0.75	0.85	0.31	0.29	0.61	1
		SRPK2	ENSG00000135250	0.34	0.29	1.06	0.28	0.67	-0.07	0.08	-0.39	0.12	0.13	0.27	0.75	-0.35	0.13	-0.13
		SRPK3	ENSG00000184343	1.51	1.44	0.93	1.09	1.75	1.57	1.16	1.68	1.55	1.34	1.74	1.81	2.03	1.85	2.01
		STK10	ENSG00000072786	-1.81	-0.8	-1.39	-1.13	-1.55	-0.84	-0.41	-0.67	-0.89	-1.07	-1.53	-1.15	-0.95	-0.51	-1.05
		STK11	ENSG00000118046	-0.14	-0.65	-1.79	-0.02	-0.67	0.2	-1.26	-0.12	0.51	0.13	-0.77	-0.07	-0.69	-1.23	-0.2
		STK11	ENSG00000118046	-0.47	-0.01	0.64	0.32	0.6	0.78	0.52	0.78	1.28	-0.38	0.42	0.55	1.08	1.18	1.25
		STK16	ENSG00000115661	1.34	1.53	0.88	1.18	1.21	1.43	1	1.64	1.58	0.99	0.93	1.4	2.21	1.34	1.56
		STK17A	ENSG00000164543	-0.83	-0.57	0.53	-0.12	-0.56	-0.16	-0.05	-0.46	-0.4	0.02	-0.5	-0.18	-0.73	-1.08	-0.95
		STK17B	ENSG00000081320	-0.36	0.01	0.87	0.3	0.94	0.64	0.58	0.94	0.41	1.22	0.81	-0.06	-0.76	1.64	0.28
		STK19	ENSG00000206342	0.49	0	0.15	-0.19	0.21	0.07	-0.35	-0.02	0.04	0.17	0.21	1.15	1.4	0.35	0.4
		STK24	ENSG00000102572	-0.41	-0.23	-0.14	-0.74	-0.61	-0.45	-0.16	-0.41	-0.86	-0.12	0.56	-0.28	-0.57	-0.02	-0.03
		STK25	ENSG00000115694	0.19	0.27	0.27	0.08	-0.77	-0.7	-0.18	-0.55	-0.62	-0.59	-0.73	-0.63	-0.39	-0.52	-1.22
		STK3	ENSG00000104375	0.29	-0.49	0.13	-0.28	-0.11	-0.62	-0.42	-0.45	-0.59	0.21	-0.11	-0.53	-1.12	-0.21	-0.19
		STK31	ENSG00000196335	0.38	-0.15	-0.32	0.4	0.22	0.1	0.09	0.17	0.02	-0.51	0.06	0.32	0.65	0.13	0.31
		STK32A	ENSG00000169302	-1.61	1.27	0.41	1.33	-1.33	0.54	0.75	0.28	0.78	-0.49	-0.57	-0.34	0.23	-0.4	-0.81
		STK32B	ENSG00000152953	-0.87	-1.09	-0.52	-1.44	-1.38	-0.99	-0.84	-1.03	-0.91	-1.34	-1.25	-1.14	-0.75	-0.65	-0.52
		STK32C	ENSG00000165752	0.96	0.63	0.47	0.58	0.89	0.26	0.79	1.08	0.65	0.84	0.67	0.99	0.57	1.45	1.37
		STK33	ENSG00000130413	-1.3	-0.39	0.24	-0.28	-1.35	-0.98	-0.34	-0.74	-1.28	0.37	0.12	-0.22	-0.73	0.1	-0.92
		STK35	ENSG00000125834	-1.29	-1.71	-3.28	-2.65	-1.6	-1.45	-1.75	-2.13	-1.92	-1.3	-0.81	-1.6	-0.51	-0.71	-0.7
		STK36	ENSG00000163482	-0.24	0.7	0.51	0.2	0.01	0.64	0.26	0.91	0.51	-0.23	-0.22	0.15	0.83	0.02	0.11
		STK38	ENSG00000112079	-1.14	-0.9	-0.19	-0.46	-1	-0.83	-0.89	-0.77	-0.8	-0.32	-0.76	-0.31	-0.45	-1.23	-0.72
		STK38L	ENSG00000211455	-0.04	0.75	0.52	0.72	-0.07	0.43	0.27	0.34	0.64	-0.89	-0.09	0.04	0.48	-0.41	0.25
		STK39	ENSG00000198648	-0.52	-1.59	-2.04	-2.26	-1.67	-1.64	-1.06	-1.18	-1.35	-2.95	-2.84	-0.57	-1.43	-0.82	-1.23
		STK4	ENSG00000101109	0.78	0.62	0.56	1.09	0.9	0.7	0.35	0.67	0.56	0.85	0.99	1.41	1.47	0.84	1.02
		STK40	ENSG00000196182	-0.645	-0.835	-1.305	-1.15	-0.805	-0.545	-0.92	-0.98	-0.95	-1.075	-1.32	-0.64	-0.74	-1.03	-0.785
		STRADA	ENSG00000266173	-0.18	-0.95	-0.12	-0.72	0.18	0	-0.27	-0.36	-0.29	-0.82	-1.11	-0.06	0.91	-0.29	0.15
		STRADB	ENSG00000082146	0.39	0.46	0.65	0.13	0.65	0.03	0.84	0.04	0.89	0.69	-0.18	0.51	1.4	0.25	0.09
		STYK1	ENSG00000060140	0.88	0.41	0.17	0.95	0.75	1.24	0.48	0.8	0.57	1.13	0.81	1.58	1.84	1.6	1.49
		SUFU	ENSG00000107882	0.16	0.48	0.01	0.46	0.66	0.8	0.83	0.8	0.78	0.66	0.44	0.87	0.35	1.6	1.38
		SYK	ENSG00000165025	-2.33	-3.02	-2.16	-2.42	-0.67	-2.87	-1.39	-1.82	-2.81	-3.54	-2.72	-2.76	-1.34	-1.83	-0.85
		TAB1	ENSG00000100324	1.64	0.94	0.7	1.05	1.84	1.13	1	1.24	0.84	0.59	0.74	2.1	0.34	1.54	1.27
		TAF1	ENSG00000147133	-1.34	-1.06	-2.47	-1.45	-1.15	-0.39	-1.38	-1.05	-0.21	-0.89	-1	-0.72	-0.76	-0.76	-1.02
		TAF1L	ENSG00000122728	-0.82	-0.19	-0.64	-1.21	-0.79	-0.5	-1.01	-0.49	-0.1	-1.37	-0.77	-0.78	-1.24	-0.62	-1.01
		TAOK1	ENSG00000160551	-0.64	-0.63	-0.41	-0.71	-0.4	-0.27	-1.29	-0.54	-0.7	0.55	-0.53	-0.2	-0.18	-0.05	-0.02
		TAOK2	ENSG00000149930	0.27	0.77	0.7	0.92	0.17	0.66	1.2	1.05	0.4	1.28	0.86	-0.45	0.74	0.94	0.81
		TAOK3	ENSG00000135090	-1.25	0.02	0.21	0.27	-1.11	0.17	0.39	0.01	0.36	0.28	-0.29	-1.28	-0.25	0.36	0.82
		TBCK	ENSG00000145348	0.67	0.65	0.98	1.06	1.39	0.92	0.99	0.49	0.88	1.11	1.64	1.79	1.38	1.77	1.53
		TBK1	ENSG00000183735	-1.61	-1.19	-1.4	-1.38	-1.54	-1.61	-2.22	-2.02	-1.31	0.11	-0.99	-1.02	-0.77	-1.48	-0.82
		TEC	ENSG00000135605	0.09	0.27	-0.03	0.44	0.18	0.94	0.34	0.65	0.68	0.38	0.28	0.16	-0.11	0.32	0.54
		TEK	ENSG00000120156	-0.46	0.02	0.29	-0.51	-0.78	-1.39	-0.03	-0.67	-0.35	1.05	0.46	-0.31	-0.46	0.48	-0.26
		TESK1	ENSG00000107140	1.48	1.61	0.29	1.29	1.22	1.76	0.78	1.26	1.57	0.99	0.87	1.88	1.56	1.04	1.25
		TESK2	ENSG00000070759	0.94	0.73	0.96	0.88	1.13	0.37	0.87	0.91	0.96	0.41	0.82	0.31	1.57	0.7	1.13
		TEX14	ENSG00000121101	0.48	-0.73	-0.33	-0.05	-0.35	-1.05	-1.05	-0.76	-0.87	0.44	-0.16	-0.16	-0.73	-0.02	0.13
		TGFBR1	ENSG00000106799	0.19	0.61	-0.41	0.5	-0.34	0.22	0.23	0.37	0.24	0.26	0.35	0.74	1.21	0.54	0.75
		TGFBR2	ENSG00000163513	-0.7	-1.26	-1.77	-1.11	-0.68	-0.6	-1.34	-1.14	-1.17	-1.33	-0.87	-0.26	-0.24	-0.77	-1.08
		TGFBR3	ENSG00000069702	-0.41	0	-0.2	-0.14	-0.51	0.2	0.24	0.17	0.17	0.2	-0.3	-0.93	0.28	0.31	0.24
		THNSL1	ENSG00000185875	1.2	0.45	1.01	0.66	1.15	0.52	0.55	0.32	0.92	0.37	0.27	0.86	0.04	0.15	-0.32
		TJP2	ENSG00000119139	0.32	-0.68	-0.09	-0.48	0.26	-0.19	-0.59	-0.76	-0.03	0.03	0.23	-0.17	-0.06	0.04	-0.04
		TK2	ENSG00000166548	1.53	0.69	0.92	0.86	1.22	1.11	0.91	1.58	0.89	0.32	0.78	1.29	1.59	1.03	0.68
		TLK1	ENSG00000198586	-0.68	-0.66	0.02	-0.55	-1	-0.59	-0.25	-0.74	-1.05	-1.14	-1.02	-0.83	-0.4	-1.2	-1.35
		TLK2	ENSG00000146872	2	1.53	1.41	1.53	1.98	2.32	1.42	1.98	2.25	1.03	1.56	1.96	2.38	2.28	2.3
		TNIK	ENSG00000154310	-0.57	-1.07	-0.72	-0.66	-0.8	-0.88	-1.42	-1.4	-0.43	-1.28	-0.35	0.42	-0.32	-0.7	-0.56
		TNK1	ENSG00000174292	-0.58	-0.28	-0.46	-0.2	-0.35	-0.2	-0.35	-0.5	-0.83	-0.91	-0.61	-0.16	0.22	-0.5	-0.3
		TNK2	ENSG00000061938	-0.92	-0.82	-2.41	-1.07	-0.66	-0.34	-1.26	-0.55	-0.63	-0.05	-0.6	-0.26	-0.31	-0.02	0.27
		TP53	ENSG00000141510	0.31	-0.83	-0.55	0.27	-0.82	-2.17	-0.45	-1.4	-2.38	0.94	-0.06	-0.77	-1.23	0.62	0.16
		TP53RK	ENSG00000172315	-0.67	0.19	0.57	0.48	-0.28	0.61	0.85	0.81	0.58	0.56	0.34	-0.05	-0.1	-0.13	-0.63
		TPD52L3	ENSG00000170777	0.63	-0.05	0.17	0.01	0.92	0.16	0.51	0.21	-0.48	-0.67	0.03	0.59	0.8	1.13	0.59
		TPK1	ENSG00000196511	-0.87	-1.01	-0.76	-0.66	-1.43	0.07	0.17	-0.16	-0.88	-1.75	-1.4	-1.12	-0.59	-0.3	-0.73
		TRIB1	ENSG00000173334	0.55	0.48	0.95	0.79	1.36	1.87	1.28	1.28	1.39	1.5	0.95	1.28	1.3	1.95	2.1
		TRIB2	ENSG00000071575	-2.32	-1.89	-4.05	-1.69	-1.72	-1.86	-2.1	-2.36	-1.9	-1.65	-2.42	-1.88	-2.17	-1.73	-2.14
		TRIB3	ENSG00000101255	0.41	-0.86	-1.21	-0.55	0.54	-0.48	-1.62	-0.59	-0.83	0.01	-0.76	0.35	-0.25	0.34	0.39
		TRIM27	ENSG00000215641	0.56	-0.72	0.12	-1.19	-0.2	-0.99	-0.31	-0.85	-0.78	-2.15	-1.09	0.51	-0.41	-1.18	-1.52
		TRIO	ENSG00000038382	-1.12	-0.21	0.02	-0.74	-0.79	-0.2	0.46	-0.9	-0.99	-1.36	-0.69	-1.23	-0.84	-0.4	-1.33
		TRPM6	ENSG00000119121	0.66	0.45	0.54	0.18	0.07	0.02	0.15	-0.13	0.15	0.1	0.44	0	0.01	-0.11	0
		TRPM7	ENSG00000092439	-1.62	-0.55	-1.99	-1.35	-0.32	0.03	-0.76	-0.01	-0.14	-1.93	-1.24	-0.67	-0.34	-1.09	-0.22
		TSC1	ENSG00000165699	-0.05	0.75	-0.13	0.5	0.47	1.18	0.46	1.3	0.8	0.44	0.62	0.3	1.49	0.76	1.42
		TSC2	ENSG00000103197	0.97	0.7	0.26	0.48	0.67	0.89	0.47	1.07	0.89	0.69	0.55	0.14	0.03	0.36	0.35
		TSKS	ENSG00000126467	1.93	1.24	0.8	1.01	1.98	2.42	1.83	1.89	1.83	1.6	1.52	1.79	2.32	2.38	2.53
		TSSK1B	ENSG00000212122	-0.02	0.02	0.495	0.46	0.05	0.44	0.27	0.05	0.405	0.9	0.655	-0.73	-0.32	-0.68	-0.52
		TSSK3	ENSG00000162526	0.16	0.28	0.04	0.15	0.77	0.84	0.6	0.42	0.98	0.18	0.12	2.08	2.29	1.42	1.48
		TSSK4	ENSG00000139908	0.07	0.57	0.32	-0.05	1.33	0.57	0.38	0.37	0.53	-0.44	0.2	1.57	0.56	-0.03	0.19
		TSSK6	ENSG00000178093	-0.485	-0.785	-0.29	-0.23	0.245	-0.705	-0.705	-0.3	-0.34	-1.98	-1.94	0.755	-0.8	-1.56	-1.235
		TTBK1	ENSG00000146216	-1.95	-1	-4.5	-1.96	-0.88	0.09	-1.9	-0.6	-0.14	-1.27	-0.88	-0.49	-0.21	-0.14	0.58
		TTBK2	ENSG00000128881	-0.77	-0.39	-0.16	-0.86	-0.87	-0.41	-0.39	0	-0.35	-0.2	-0.08	0.73	0.83	0.23	0.24
		TTK	ENSG00000112742	-1.44	-1.5	-4.01	-2.04	-1.03	-0.93	-2.15	-0.08	-0.47	-1.71	0.25	-0.92	0.12	-1.11	0.17
		TWF1	ENSG00000151239	1.3	1.32	0.75	0.75	1.38	1.4	0.42	1.08	1.19	-0.68	0.75	1.13	1.88	0.94	1.24
		TWF2	ENSG00000247596	-0.28	0.54	0.19	0.67	-0.14	0.85	0.22	0.5	0.35	0.04	0	0.65	0.12	-0.63	-0.83
		TYK2	ENSG00000105397	0.54	-0.22	0.47	-0.19	0	-0.29	0.07	-0.24	0.07	-0.01	0.24	0.68	-0.23	0.05	0.17
		TYRO3	ENSG00000092445	-0.19	-0.39	-0.38	-0.19	0	-0.4	-0.92	-0.36	-0.87	-0.12	0.49	0.79	0.17	-0.57	-0.33
		UCK1	ENSG00000130717	0.43	0.27	0.87	0.97	1.11	1.25	0.54	0.88	1.35	0.44	0.69	0.05	0.2	-0.53	-0.06
		UCK2	ENSG00000143179	-0.91	0.27	0.72	0.4	0.02	0.95	0.38	0.76	0.69	-0.19	-0.2	-0.16	1	0.91	0.52
		UCKL1	ENSG00000198276	1.25	0.56	0.97	0.5	0.84	0.54	0.69	0.2	0.61	1.15	0.95	0.45	0.22	0.72	-0.12
		UHMK1	ENSG00000152332	-0.06	0.32	-1	-0.08	0.34	0.69	0.22	0.6	0.68	0.47	0.16	-0.38	0.87	0.68	0.39
		ULK1	ENSG00000177169	0.64	0.59	0.66	0.28	0.84	0.06	0.72	0.24	0.45	0.51	0.1	0.67	1.17	0.68	0.57
		ULK2	ENSG00000083290	-1.55	0.27	-0.13	0.12	-1.4	0.33	0	0.4	0.64	0.12	0.6	-1.05	0.83	0.75	0.97
		ULK3	ENSG00000140474	1.59	0.31	0.36	0.04	0.92	-1.23	-0.06	-0.25	-0.51	0.52	0.83	0.91	-0.59	0.04	-0.25
		ULK4	ENSG00000168038	-0.42	-0.08	-0.27	-0.12	-0.62	-1	-0.04	0.29	-0.29	-0.06	-0.12	-0.1	0.27	0.19	-0.38
		VHL	ENSG00000134086	0.37	0.43	0.19	0.19	0.76	0.7	0.43	0.74	0.59	0.02	0.19	-0.41	-0.03	-0.61	-0.92
		VRK1	ENSG00000100749	0.11	0.04	-0.18	0.13	0.71	0.77	0.11	-0.01	0.3	0.52	-0.24	1.13	0.94	1.08	0.44
		VRK2	ENSG00000028116	0.17	0.42	0.37	0.12	-0.17	0.05	0.05	0.35	-0.19	-0.44	0.1	-0.01	-0.13	0	0.22
		VRK3	ENSG00000105053	0.16	1.19	0.54	0.85	0.09	0.51	0.62	0.69	0.96	0.4	0.61	-0.12	0.12	0.89	0.94
		WAS	ENSG00000015285	0.14	0.23	-0.86	-0.27	0.46	-0.3	-1.04	0.04	-0.28	-0.67	-0.15	0.36	0.72	-0.69	0.33
		WEE1	ENSG00000166483	-2.61	-2.18	-4.07	-3.45	-2.81	-1.01	-2.22	-2.24	-1.45	-2.69	-1.98	-1.42	-0.58	-2.88	-1.74
		WNK1	ENSG00000060237	-0.17	-0.47	-0.74	-0.6	-0.41	-0.54	-0.74	-0.37	-0.74	-0.01	0.33	-0.1	0	0.05	-0.06
		WNK2	ENSG00000165238	1.21	0.38	0.85	0.52	1.42	1.01	1.01	0.93	1.05	0.32	0.82	0.95	0.81	0.79	0.94
		WNK3	ENSG00000196632	0.49	1.44	1.2	1.15	0.89	1.87	1.82	1.62	1.86	0.61	0.61	1.46	2.12	1.39	0.87
		WNK4	ENSG00000126562	0.59	0.27	0.26	0.69	-0.19	0.96	0.65	0.7	0.97	0.63	0.46	0.23	0.2	0.5	0.35
		WRN	ENSG00000165392	-4.06	-2	-6.38	-4.11	-3.62	-2.87	-3.07	-2.53	-2.5	-3.61	-1.63	-2.58	-1.09	-2.31	-1.87
		WT1	ENSG00000184937	-0.22	0.46	-0.03	0.1	-0.14	-0.04	0.52	0.66	-0.08	0.47	0.97	0.21	0.49	0.25	1.08
		XPA	ENSG00000136936	0.62	0.69	0.6	0.65	0.7	0.34	0.35	0.36	0.27	-0.03	-0.17	0.07	0.08	0.63	0.36
		XPC	ENSG00000154767	0.06	0.16	0.32	0.04	-0.58	-0.46	0.22	-0.33	-0.46	0.35	0.18	-1.65	-0.72	0.3	-0.11
		XRCC6BP1	ENSG00000262145	0.6	0.59	0.41	0.5	0.31	0.26	0.19	0.36	0.01	0.49	0.55	-0.09	0.35	0.55	0.46
		XYLB	ENSG00000093217	0.82	0.11	0.65	-0.01	0.33	-0.06	0.04	-0.17	0.22	0	-0.7	0.04	-0.13	-0.53	-0.94
		YES1	ENSG00000176105	0.13	-0.45	-0.81	-0.7	0.28	-0.94	-1.25	-1.01	-1.35	-0.88	-0.89	0.17	-0.1	0.99	0.42
		ZAP70	ENSG00000115085	0.07	-0.22	0.34	0.43	-0.27	-0.45	-0.07	0.44	0.02	0.66	0.49	-0.34	0.06	0.38	0.12
